# Supplementary material for: Evaluation of a large-scale aptamer proteomics platform among patients with kidney failure on dialysis
Source: PLoS One. 2023 Dec 11;18(12):e0293945. doi: 10.1371/journal.pone.0293945 (PMC10712847; doi:10.1371/journal.pone.0293945)
Supplement: S2 File — S2 Table 1 Proteins Excluded From Variability Analyses. S2 Table 2 Baseline Characteristics of CRIC Participants with Kidney Failure on Hemodialysis. S2 Table 3 Proteins with Intra-assay CV>20% Using Raw or ANML Data Format. S2 Table 4 Proteins with Inter-assay CV>40% Using Raw or ANML Data Format. S2 Table 5 Short-term Biological Variability Measured Separately in 4 CERES Participants. S2 Table 6 Long-term Variablity of Proteins in 421 CRIC Participants: Raw Data Format. S2 Table 7 Long-term Variablity of Proteins in 421 CRIC Participants: ANML Data Format. S2 Table 8 Correlations of Fold Change and P-values of Proteins in Non-survivors. S2 Table 9 Fold Change (FC) in Protein Level in Non-Survivors Compared to Survivors Using Raw Data. S2 Table 10 Fold Change (FC) in Protein Level in Non-Survivors Compared to Survivors Using Median Normalized Data. (ZIP) [file pone.0293945.s002.zip]

Archive with 1 entries (1 files):
- S2_Supplemental Tables.xlsx
