# Supplementary material for: Evaluation of a large-scale aptamer proteomics platform among patients with kidney failure on dialysis
Source: PLoS One. 2023 Dec 11;18(12):e0293945. doi: 10.1371/journal.pone.0293945 (PMC10712847; doi:10.1371/journal.pone.0293945)
Supplement: S2 File — S2 Table 1 Proteins Excluded From Variability Analyses. S2 Table 2 Baseline Characteristics of CRIC Participants with Kidney Failure on Hemodialysis. S2 Table 3 Proteins with Intra-assay CV>20% Using Raw or ANML Data Format. S2 Table 4 Proteins with Inter-assay CV>40% Using Raw or ANML Data Format. S2 Table 5 Short-term Biological Variability Measured Separately in 4 CERES Participants. S2 Table 6 Long-term Variablity of Proteins in 421 CRIC Participants: Raw Data Format. S2 Table 7 Long-term Variablity of Proteins in 421 CRIC Participants: ANML Data Format. S2 Table 8 Correlations of Fold Change and P-values of Proteins in Non-survivors. S2 Table 9 Fold Change (FC) in Protein Level in Non-Survivors Compared to Survivors Using Raw Data. S2 Table 10 Fold Change (FC) in Protein Level in Non-Survivors Compared to Survivors Using Median Normalized Data. (ZIP) [file pone.0293945.s002.zip › S2_Supplemental Tables.xlsx]

## Sheet: Table of contents
Supplemental Data Tables
Supplemental Table 1	Proteins Excluded From Variability Analyses
Supplemental Table 2	Baseline Characteristics of CRIC Participants with Kidney Failure on Hemodialysis
Supplemental Table 3	Proteins with Intra-assay CV>20% Using Raw or ANML Data Format
Supplemental Table 4	Proteins with Inter-assay CV>40% Using Raw or ANML Data Format
Supplemental Table 5	Short-term Biological Variability Measured Separately in 4 CERES Participants
Supplemental Table 6	Long-term Variablity of Proteins in 421 CRIC Participants: Raw Data Format
Supplemental Table 7	Long-term Variablity of Proteins in 421 CRIC Participants: ANML Data Format
Supplemental Table 8	Correlations of Fold Change and P-values of Proteins in Non-survivors
Supplemental Table 9	Fold Change (FC) in Protein Level in Non-Survivors Compared to Survivors Using Raw Data
Supplemental Table 10	Fold Change (FC) in Protein Level in Non-Survivors Compared to Survivors Using Median Normalized Data

## Sheet: 1
Supplemental Table 1
Proteins Excluded From Variability Analyses
Reason excluded	SeqId	UniProt	Target Name	Type
Non human	2513-7	HCE000104	HCE000104	Hybridization Control Elution
Non human	2430-52	HCE000342	HCE000342	Hybridization Control Elution
Non human	2194-91	HCE000414	HCE000414	Hybridization Control Elution
Non human	2312-13	HCE000483	HCE000483	Hybridization Control Elution
Non human	2171-12	HCE001796	HCE001796	Hybridization Control Elution
Non human	2178-55	HCE003167	HCE003167	Hybridization Control Elution
Non human	2229-54	HCE003183	HCE003183	Hybridization Control Elution
Non human	2305-52	HCE003300	HCE003300	Hybridization Control Elution
Non human	2359-65	HCE004152	HCE004152	Hybridization Control Elution
Non human	2288-7	HCE004331	HCE004331	Hybridization Control Elution
Non human	2249-25	HCE004333	HCE004333	Hybridization Control Elution
Non human	2273-34	HCE004359	HCE004359	Hybridization Control Elution
Non human	2755-8	P01024	C3a anaphylatoxin des Arginine	Deprecated
Non human	2937-10	P02649	Apolipoprotein E (isoform E3)	Deprecated
Non human	2938-55	P02649	Apolipoprotein E (isoform E4)	Deprecated
Non human	5312-49	P02649	Apolipoprotein E (isoform E2)	Deprecated
Non human	3721-5	P06237	Nodulation protein H_NOH4	Non-Human
Non human	3717-23	P08659	Luciferin 4-monooxygenase_PHOPY	Non-Human
Non human	8483-5	P08659	Luciferin 4-monooxygenase_PHOPY	Non-Human
Non human	3507-1	P10584	Malic dehydrogenase_THETH	Non-Human
Non human	8481-26	P10584	Malic dehydrogenase_THETH	Non-Human
Non human	8481-44	P10584	Malic dehydrogenase_THETH	Non-Human
Non human	8443-9	P11006	Magainin-1, Xenopus laevis	Non-Human
Non human	8444-3	P11006	Magainin-2_XENLA	Non-Human
Non human	8444-46	P11006	Magainin-2_XENLA	Non-Human
Non human	2769-3	P18093	Protein Rev_HV2BE	Non-Human
Non human	3724-64	P26349	Exendin-4_HELSU	Non-Human
Non human	8449-103	P26349	Exendin-4_HELSU	Non-Human
Non human	8449-124	P26349	Exendin-4_HELSU	Non-Human
Non human	3512-72	P27142	Adenylate kinase_GEOSE	Non-Human
Non human	3742-78	P33183	Nigrin b_SAMNI	Non-Human
Non human	8482-39	P33183	Nigrin b_SAMNI	Non-Human
Non human	16535-61	P42212	Green fluorescent protein_AEQVI	Non-Human
Non human	3650-8	P42212	Green fluorescent protein_AEQVI	Non-Human
Non human	3849-56	P42212	Green fluorescent protein_AEQVI	Non-Human
Non human	8901-40	P61981	14-3-3 protein gamma	Deprecated
Non human	4584-5	P68408	Melittin_VESMG	Non-Human
Non human	8445-184	P68408	Melittin_VESMG	Non-Human
Non human	8445-54	P68408	Melittin_VESMG	Non-Human
Non human	4792-51	Q70626	gp41 C34 peptide, HIV	Non-Human
Non human	10013-34	Q99LC4	Fc_MOUSE	Protein
Non human	10021-1	Q99LC4	Fc_MOUSE	Protein
Non human	10034-16	Q99LC4	Fc_MOUSE	Protein
Non human	10416-79	Q99LC4	Fc_MOUSE	Protein
Non human	10427-2	Q99LC4	Fc_MOUSE	Protein
Non human	10452-24	Q99LC4	Fc_MOUSE	Protein
Non human	10461-57	Q99LC4	Fc_MOUSE	Protein
Non human	10467-58	Q99LC4	Fc_MOUSE	Protein
Non human	10471-25	Q99LC4	Fc_MOUSE	Protein
Non human	10476-23	Q99LC4	Fc_MOUSE	Protein
Non human	10477-162	Q99LC4	Fc_MOUSE	Protein
Non human	10489-19	Q99LC4	Fc_MOUSE	Protein
Non human	10491-21	Q99LC4	Fc_MOUSE	Protein
Non human	10494-48	Q99LC4	Fc_MOUSE	Protein
Non human	10495-10	Q99LC4	Fc_MOUSE	Protein
Non human	10497-242	Q99LC4	Fc_MOUSE	Protein
Non human	10501-3	Q99LC4	Fc_MOUSE	Protein
Non human	10502-15	Q99LC4	Fc_MOUSE	Protein
Non human	10503-55	Q99LC4	Fc_MOUSE	Protein
Non human	10504-6	Q99LC4	Fc_MOUSE	Protein
Non human	10516-53	Q99LC4	Fc_MOUSE	Protein
Non human	10518-14	Q99LC4	Fc_MOUSE	Protein
Non human	10522-167	Q99LC4	Fc_MOUSE	Protein
Non human	10529-19	Q99LC4	Fc_MOUSE	Protein
Non human	10533-1	Q99LC4	Fc_MOUSE	Protein
Non human	10547-42	Q99LC4	Fc_MOUSE	Protein
Non human	10548-35	Q99LC4	Fc_MOUSE	Protein
Non human	10593-14	Q99LC4	Fc_MOUSE	Protein
Non human	10607-4	Q99LC4	Fc_MOUSE	Protein
Non human	10610-8	Q99LC4	Fc_MOUSE	Protein
Non human	10622-9	Q99LC4	Fc_MOUSE	Protein
Non human	10639-1	Q99LC4	Fc_MOUSE	Protein
Non human	10640-9	Q99LC4	Fc_MOUSE	Protein
Non human	10645-72	Q99LC4	Fc_MOUSE	Protein
Non human	10655-43	Q99LC4	Fc_MOUSE	Protein
Non human	10658-28	Q99LC4	Fc_MOUSE	Protein
Non human	10659-49	Q99LC4	Fc_MOUSE	Protein
Non human	10660-33	Q99LC4	Fc_MOUSE	Protein
Non human	10661-4	Q99LC4	Fc_MOUSE	Protein
Non human	10665-30	Q99LC4	Fc_MOUSE	Protein
Non human	10671-67	Q99LC4	Fc_MOUSE	Protein
Non human	10692-48	Q99LC4	Fc_MOUSE	Protein
Non human	10701-30	Q99LC4	Fc_MOUSE	Protein
Non human	10715-5	Q99LC4	Fc_MOUSE	Protein
Non human	10723-41	Q99LC4	Fc_MOUSE	Protein
Non human	10791-21	Q99LC4	Fc_MOUSE	Protein
Non human	10823-19	Q99LC4	Fc_MOUSE	Protein
Non human	10888-4	Q99LC4	Fc_MOUSE	Protein
Non human	10914-4	Q99LC4	Fc_MOUSE	Protein
Non human	10927-65	Q99LC4	Fc_MOUSE	Protein
Non human	10943-36	Q99LC4	Fc_MOUSE	Protein
Non human	10962-46	Q99LC4	Fc_MOUSE	Protein
Non human	11139-4	Q99LC4	Fc_MOUSE	Protein
Non human	11222-62	Q99LC4	Fc_MOUSE	Protein
Non human	11230-12	Q99LC4	Fc_MOUSE	Protein
Non human	11291-73	Q99LC4	Fc_MOUSE	Protein
Non human	11561-32	Q99LC4	Fc_MOUSE	Protein
Non human	11860-3	Q99LC4	Fc_MOUSE	Protein
Non human	11895-21	Q99LC4	Fc_MOUSE	Protein
Non human	11912-45	Q99LC4	Fc_MOUSE	Protein
Non human	11917-8	Q99LC4	Fc_MOUSE	Protein
Non human	11918-54	Q99LC4	Fc_MOUSE	Protein
Non human	11919-84	Q99LC4	Fc_MOUSE	Protein
Non human	11927-3	Q99LC4	Fc_MOUSE	Protein
Non human	11939-11	Q99LC4	Fc_MOUSE	Protein
Non human	11986-30	Q99LC4	Fc_MOUSE	Protein
Non human	11993-227	Q99LC4	Fc_MOUSE	Protein
Non human	12012-33	Q99LC4	Fc_MOUSE	Protein
Non human	12590-67	Q99LC4	Fc_MOUSE	Protein
Non human	12898-5	Q99LC4	Fc_MOUSE	Protein
Non human	12900-29	Q99LC4	Fc_MOUSE	Protein
Non human	12906-137	Q99LC4	Fc_MOUSE	Protein
Non human	12912-25	Q99LC4	Fc_MOUSE	Protein
Non human	12915-26	Q99LC4	Fc_MOUSE	Protein
Non human	12921-51	Q99LC4	Fc_MOUSE	Protein
Non human	12941-24	Q99LC4	Fc_MOUSE	Protein
Non human	12958-8	Q99LC4	Fc_MOUSE	Protein
Non human	13021-12	Q99LC4	Fc_MOUSE	Protein
Non human	13023-8	Q99LC4	Fc_MOUSE	Protein
Non human	13028-2	Q99LC4	Fc_MOUSE	Protein
Non human	13389-8	Q99LC4	Fc_MOUSE	Protein
Non human	13409-9	Q99LC4	Fc_MOUSE	Protein
Non human	13424-51	Q99LC4	Fc_MOUSE	Protein
Non human	13455-10	Q99LC4	Fc_MOUSE	Protein
Non human	13500-9	Q99LC4	Fc_MOUSE	Protein
Non human	14084-191	Q99LC4	Fc_MOUSE	Protein
Non human	14228-1	Q99LC4	Fc_MOUSE	Protein
Non human	14256-4	Q99LC4	Fc_MOUSE	Protein
Non human	14308-192	Q99LC4	Fc_MOUSE	Protein
Non human	14605-2	Q99LC4	Fc_MOUSE	Protein
Non human	14617-7	Q99LC4	Fc_MOUSE	Protein
Non human	14635-28	Q99LC4	Fc_MOUSE	Protein
Non human	5960-49	Q99LC4	Fc_MOUSE	Protein
Non human	6037-6	Q99LC4	Fc_MOUSE	Protein
Non human	6048-4	Q99LC4	Fc_MOUSE	Protein
Non human	6070-11	Q99LC4	Fc_MOUSE	Protein
Non human	6102-2	Q99LC4	Fc_MOUSE	Protein
Non human	6115-40	Q99LC4	Fc_MOUSE	Protein
Non human	6121-5	Q99LC4	Fc_MOUSE	Protein
Non human	6277-55	Q99LC4	Fc_MOUSE	Protein
Non human	6295-67	Q99LC4	Fc_MOUSE	Protein
Non human	6300-14	Q99LC4	Fc_MOUSE	Protein
Non human	6340-10	Q99LC4	Fc_MOUSE	Protein
Non human	6353-60	Q99LC4	Fc_MOUSE	Protein
Non human	6363-55	Q99LC4	Fc_MOUSE	Protein
Non human	6365-62	Q99LC4	Fc_MOUSE	Protein
Non human	6386-4	Q99LC4	Fc_MOUSE	Protein
Non human	6389-57	Q99LC4	Fc_MOUSE	Protein
Non human	6401-73	Q99LC4	Fc_MOUSE	Protein
Non human	6412-26	Q99LC4	Fc_MOUSE	Protein
Non human	6417-55	Q99LC4	Fc_MOUSE	Protein
Non human	6419-75	Q99LC4	Fc_MOUSE	Protein
Non human	6443-68	Q99LC4	Fc_MOUSE	Protein
Non human	6466-7	Q99LC4	Fc_MOUSE	Protein
Non human	6522-57	Q99LC4	Fc_MOUSE	Protein
Non human	6934-8	Q99LC4	Fc_MOUSE	Protein
Non human	6967-5	Q99LC4	Fc_MOUSE	Protein
Non human	7014-27	Q99LC4	Fc_MOUSE	Protein
Non human	7034-4	Q99LC4	Fc_MOUSE	Protein
Non human	7057-18	Q99LC4	Fc_MOUSE	Protein
Non human	7077-9	Q99LC4	Fc_MOUSE	Protein
Non human	7125-4	Q99LC4	Fc_MOUSE	Protein
Non human	7136-7	Q99LC4	Fc_MOUSE	Protein
Non human	7746-230	Q99LC4	Fc_MOUSE	Protein
Non human	7800-85	Q99LC4	Fc_MOUSE	Protein
Non human	7801-30	Q99LC4	Fc_MOUSE	Protein
Non human	7802-53	Q99LC4	Fc_MOUSE	Protein
Non human	7816-23	Q99LC4	Fc_MOUSE	Protein
Non human	7817-36	Q99LC4	Fc_MOUSE	Protein
Non human	7843-152	Q99LC4	Fc_MOUSE	Protein
Non human	7847-66	Q99LC4	Fc_MOUSE	Protein
Non human	7872-5	Q99LC4	Fc_MOUSE	Protein
Non human	7963-36	Q99LC4	Fc_MOUSE	Protein
Non human	7992-3	Q99LC4	Fc_MOUSE	Protein
Non human	8015-144	Q99LC4	Fc_MOUSE	Protein
Non human	8023-23	Q99LC4	Fc_MOUSE	Protein
Non human	8029-35	Q99LC4	Fc_MOUSE	Protein
Non human	8031-11	Q99LC4	Fc_MOUSE	Protein
Non human	8041-5	Q99LC4	Fc_MOUSE	Protein
Non human	8057-78	Q99LC4	Fc_MOUSE	Protein
Non human	8072-19	Q99LC4	Fc_MOUSE	Protein
Non human	8078-15	Q99LC4	Fc_MOUSE	Protein
Non human	8085-10	Q99LC4	Fc_MOUSE	Protein
Non human	8228-10	Q99LC4	Fc_MOUSE	Protein
Non human	8259-25	Q99LC4	Fc_MOUSE	Protein
Non human	8260-13	Q99LC4	Fc_MOUSE	Protein
Non human	8271-24	Q99LC4	Fc_MOUSE	Protein
Non human	8282-15	Q99LC4	Fc_MOUSE	Protein
Non human	8286-44	Q99LC4	Fc_MOUSE	Protein
Non human	8290-1	Q99LC4	Fc_MOUSE	Protein
Non human	8316-36	Q99LC4	Fc_MOUSE	Protein
Non human	8377-87	Q99LC4	Fc_MOUSE	Protein
Non human	8381-18	Q99LC4	Fc_MOUSE	Protein
Non human	8518-55	Q99LC4	Fc_MOUSE	Protein
Non human	8578-45	Q99LC4	Fc_MOUSE	Protein
Non human	8595-75	Q99LC4	Fc_MOUSE	Protein
Non human	8613-97	Q99LC4	Fc_MOUSE	Protein
Non human	8619-12	Q99LC4	Fc_MOUSE	Protein
Non human	8634-187	Q99LC4	Fc_MOUSE	Protein
Non human	8667-42	Q99LC4	Fc_MOUSE	Protein
Non human	8675-79	Q99LC4	Fc_MOUSE	Protein
Non human	8752-6	Q99LC4	Fc_MOUSE	Protein
Non human	8755-202	Q99LC4	Fc_MOUSE	Protein
Non human	8761-7	Q99LC4	Fc_MOUSE	Protein
Non human	8769-30	Q99LC4	Fc_MOUSE	Protein
Non human	8770-136	Q99LC4	Fc_MOUSE	Protein
Non human	8777-5	Q99LC4	Fc_MOUSE	Protein
Non human	8783-216	Q99LC4	Fc_MOUSE	Protein
Non human	8787-21	Q99LC4	Fc_MOUSE	Protein
Non human	8792-17	Q99LC4	Fc_MOUSE	Protein
Non human	8793-13	Q99LC4	Fc_MOUSE	Protein
Non human	8802-24	Q99LC4	Fc_MOUSE	Protein
Non human	8806-18	Q99LC4	Fc_MOUSE	Protein
Non human	8808-90	Q99LC4	Fc_MOUSE	Protein
Non human	8820-2	Q99LC4	Fc_MOUSE	Protein
Non human	8822-163	Q99LC4	Fc_MOUSE	Protein
Non human	8824-2	Q99LC4	Fc_MOUSE	Protein
Non human	8868-4	Q99LC4	Fc_MOUSE	Protein
Non human	8898-19	Q99LC4	Fc_MOUSE	Protein
Non human	8944-42	Q99LC4	Fc_MOUSE	Protein
Non human	8947-268	Q99LC4	Fc_MOUSE	Protein
Non human	8949-3	Q99LC4	Fc_MOUSE	Protein
Non human	8964-14	Q99LC4	Fc_MOUSE	Protein
Non human	8979-1	Q99LC4	Fc_MOUSE	Protein
Non human	9010-3	Q99LC4	Fc_MOUSE	Protein
Non human	9023-9	Q99LC4	Fc_MOUSE	Protein
Non human	9046-46	Q99LC4	Fc_MOUSE	Protein
Non human	9054-8	Q99LC4	Fc_MOUSE	Protein
Non human	9063-9	Q99LC4	Fc_MOUSE	Protein
Non human	9067-152	Q99LC4	Fc_MOUSE	Protein
Non human	9073-35	Q99LC4	Fc_MOUSE	Protein
Non human	9080-1	Q99LC4	Fc_MOUSE	Protein
Non human	9088-20	Q99LC4	Fc_MOUSE	Protein
Non human	9108-48	Q99LC4	Fc_MOUSE	Protein
Non human	9122-8	Q99LC4	Fc_MOUSE	Protein
Non human	9246-1	Q99LC4	Fc_MOUSE	Protein
Non human	9258-14	Q99LC4	Fc_MOUSE	Protein
Non human	9281-50	Q99LC4	Fc_MOUSE	Protein
Non human	9338-2	Q99LC4	Fc_MOUSE	Protein
Non human	9347-13	Q99LC4	Fc_MOUSE	Protein
Non human	9353-8	Q99LC4	Fc_MOUSE	Protein
Non human	9355-26	Q99LC4	Fc_MOUSE	Protein
Non human	9358-3	Q99LC4	Fc_MOUSE	Protein
Non human	9362-11	Q99LC4	Fc_MOUSE	Protein
Non human	9373-405	Q99LC4	Fc_MOUSE	Protein
Non human	9387-13	Q99LC4	Fc_MOUSE	Protein
Non human	9389-12	Q99LC4	Fc_MOUSE	Protein
Non human	9439-454	Q99LC4	Fc_MOUSE	Protein
Non human	9463-26	Q99LC4	Fc_MOUSE	Protein
Non human	9467-24	Q99LC4	Fc_MOUSE	Protein
Non human	9491-13	Q99LC4	Fc_MOUSE	Protein
Non human	9492-5	Q99LC4	Fc_MOUSE	Protein
Non human	9493-56	Q99LC4	Fc_MOUSE	Protein
Non human	9497-3	Q99LC4	Fc_MOUSE	Protein
Non human	9500-5	Q99LC4	Fc_MOUSE	Protein
Non human	9508-104	Q99LC4	Fc_MOUSE	Protein
Non human	9512-24	Q99LC4	Fc_MOUSE	Protein
Non human	9530-6	Q99LC4	Fc_MOUSE	Protein
Non human	9535-14	Q99LC4	Fc_MOUSE	Protein
Non human	9539-25	Q99LC4	Fc_MOUSE	Protein
Non human	9566-103	Q99LC4	Fc_MOUSE	Protein
Non human	9584-105	Q99LC4	Fc_MOUSE	Protein
Non human	9613-16	Q99LC4	Fc_MOUSE	Protein
Non human	9799-3	Q99LC4	Fc_MOUSE	Protein
Non human	9804-11	Q99LC4	Fc_MOUSE	Protein
Non human	9905-8	Q99LC4	Fc_MOUSE	Protein
Non human	9909-4	Q99LC4	Fc_MOUSE	Protein
Non human	9917-16	Q99LC4	Fc_MOUSE	Protein
Non human	8471-53	Q9TLS8 Q9TLS7	Allophycocyanin_CYACA	Non-Human
Non human	2052-1		No protein	Spuriomer
Non human	2053-2		No protein	Spuriomer
Non human	2054-3		No protein	Spuriomer
Non human	2055-4		No protein	Spuriomer
Non human	2056-5		No protein	Spuriomer
Non human	2057-6		No protein	Spuriomer
Non human	2058-7		No protein	Spuriomer
Non human	2060-9		No protein	Spuriomer
Non human	2061-10		No protein	Spuriomer
Non human	2891-1			Deprecated
Non human	3525-1		No protein	Non-Biotin
Non human	3525-2		No protein	Non-Biotin
Non human	3525-3		No protein	Non-Biotin
Non human	3525-4		No protein	Non-Biotin
Non human	4666-193		No protein	Spuriomer
Non human	4666-194		No protein	Spuriomer
Non human	4666-195		No protein	Spuriomer
Non human	4666-199		No protein	Spuriomer
Non human	4666-200		No protein	Spuriomer
Non human	4666-202		No protein	Spuriomer
Non human	4666-205		No protein	Spuriomer
Non human	4666-206		No protein	Spuriomer
Non human	4666-212		No protein	Spuriomer
Non human	4666-213		No protein	Spuriomer
Non human	4666-214		No protein	Spuriomer
Non human	4666-218		No protein	Non-Biotin
Non human	4666-219		No protein	Non-Biotin
Non human	4666-220		No protein	Non-Biotin
Non human	4666-222		No protein	Non-Biotin
Non human	4666-223		No protein	Non-Biotin
Non human	4666-224		No protein	Non-Biotin
Non human	4666-225		No protein	Non-cleavable
Non human	4666-230		No protein	Non-cleavable
Non human	4666-232		No protein	Non-cleavable
Non human	4666-236		No protein	Non-cleavable
Non human	6036-78			Deprecated
Saturated	19224-5	O14602	Eukaryotic translation initiation factor 1A, Y-chromosomal	Protein
Saturated	11634-32	O43665	Regulator of G-protein signaling 10	Protein
Saturated	19578-19	O60496	Docking protein 2	Protein
Saturated	18309-18	O75390	Citrate synthase, mitochondrial	Protein
Saturated	16805-5	O76074	cGMP-specific 3',5'-cyclic phosphodiesterase	Protein
Saturated	15453-3	P02760	Alpha-1-microglobulin	Protein
Saturated	5475-10	P05771	Protein kinase C beta type (splice variant beta-II)	Protein
Saturated	19263-147	P06730	Eukaryotic translation initiation factor 4E	Protein
Saturated	3381-24	P07948	Tyrosine-protein kinase Lyn, isoform B	Protein
Saturated	7875-86	P08567	Pleckstrin	Protein
Saturated	17450-51	P12081	Histidine--tRNA ligase, cytoplasmic	Protein
Saturated	12675-14	P14868	Aspartate--tRNA ligase, cytoplasmic	Protein
Saturated	15386-7	P15090	Fatty acid-binding protein, adipocyte	Protein
Saturated	2644-11	P17252	Protein kinase C alpha type	Protein
Saturated	2654-19	P19438	Tumor necrosis factor receptor superfamily member 1A	Protein
Saturated	12869-68	P26196	Probable ATP-dependent RNA helicase DDX6	Protein
Saturated	13959-7	P28838	Cytosol aminopeptidase	Protein
Saturated	17826-341	P29692	Elongation factor 1-delta	Protein
Saturated	12691-44	P34897	Serine hydroxymethyltransferase, mitochondrial	Protein
Saturated	19295-32	P36873	Serine/threonine-protein phosphatase PP1-gamma catalytic subunit	Protein
Saturated	15534-26	P40926	Malate dehydrogenase, mitochondrial	Protein
Saturated	10514-5	P41222	Prostaglandin-H2 D-isomerase	Protein
Saturated	3363-31	P41240	Tyrosine-protein kinase CSK	Protein
Saturated	16770-3	P48304	Lithostathine-1-beta	Protein
Saturated	12569-25	P48643	T-complex protein 1 subunit epsilon	Protein
Saturated	9762-14	P50552	Vasodilator-stimulated phosphoprotein	Protein
Saturated	17513-11	P50995	Annexin A11	Protein
Saturated	11368-32	P54819	Adenylate kinase 2, mitochondrial	Protein
Saturated	17380-2	P61086	Ubiquitin-conjugating enzyme E2 K	Protein
Saturated	3905-62	P61088	Ubiquitin-conjugating enzyme E2 N	Protein
Saturated	3844-2	P62937	Peptidyl-prolyl cis-trans isomerase A	Protein
Saturated	5858-6	P63104	14-3-3 protein zeta/delta	Protein
Saturated	18383-9	Q00688	Peptidyl-prolyl cis-trans isomerase FKBP3	Protein
Saturated	15304-1	Q06141	Regenerating islet-derived protein 3-alpha	Protein
Saturated	19202-10	Q06187	Tyrosine-protein kinase BTK	Protein
Saturated	11458-30	Q15365	Poly(rC)-binding protein 1	Protein
Saturated	18183-3	Q5SW96	Low density lipoprotein receptor adapter protein 1	Protein
Saturated	12558-3	Q8TF42	Ubiquitin-associated and SH3 domain-containing protein B	Protein
Saturated	18303-39	Q92686	Neurogranin	Protein
Saturated	9090-9	Q96C24	Synaptotagmin-like protein 4	Protein
Saturated	17686-27	Q99426	Tubulin-folding cofactor B	Protein
Saturated	5346-24	Q99829	Copine-1	Protein
Saturated	17514-48	Q9UL25	Ras-related protein Rab-21	Protein
Saturated	16885-49	Q9UPY8	Microtubule-associated protein RP/EB family member 3	Protein
Saturated	3392-68	Q9Y243	Protein kinase B gamma	Protein
Saturated	17818-22	Q9Y2Z0	Protein SGT1 homolog	Protein
Saturated	12617-2	Q9Y6E0	Serine/threonine-protein kinase 24	Protein
Under investigation	3325-2	O00339	Matrilin-2	Protein
Under investigation	15483-377	O00468	Agrin	Protein
Under investigation	9574-11	O00499	Myc box-dependent-interacting protein 1	Protein
Under investigation	6264-9	O00622	Protein CYR61	Protein
Under investigation	19190-4	O14933	Ubiquitin/ISG15-conjugating enzyme E2 L6	Protein
Under investigation	2949-6	O15496	Group 10 secretory phospholipase A2	Protein
Under investigation	15548-35	O43175	D-3-phosphoglycerate dehydrogenase	Protein
Under investigation	4420-7	O43184	Disintegrin and metalloproteinase domain-containing protein 12	Protein
Under investigation	3868-8	O43765	Small glutamine-rich tetratricopeptide repeat-containing protein alpha	Protein
Under investigation	9360-33	O43854	EGF-like repeat and discoidin I-like domain-containing protein 3	Protein
Under investigation	16612-28	O75056	Syndecan-3	Protein
Under investigation	6369-82	O75398	Deformed epidermal autoregulatory factor 1 homolog	Protein
Under investigation	5001-6	O75556	Mammaglobin-B	Protein
Under investigation	6280-11	O95206	Protocadherin-8	Protein
Under investigation	3891-56	O95243	Methyl-CpG-binding domain protein 4	Protein
Under investigation	3057-55	O95388	WNT1-inducible-signaling pathway protein 1	Protein
Under investigation	3623-84	O95711	Lymphocyte antigen 86	Protein
Under investigation	6256-9	O95867	Lymphocyte antigen 6 complex locus protein G6c	Protein
Under investigation	6469-62	O95868	Lymphocyte antigen 6 complex locus protein G6d	Protein
Under investigation	6624-94	O96014	Protein Wnt-11	Protein
Under investigation	2794-60	P00441	Superoxide dismutase [Cu-Zn]	Protein
Under investigation	4878-3	P00742	Coagulation Factor X	Protein
Under investigation	5803-24	P01024	Complement C3d fragment	Protein
Under investigation	6919-3	P02008	Hemoglobin subunit zeta	Protein
Under investigation	3434-34	P02751	Fibronectin Fragment 3	Protein
Under investigation	3435-53	P02751	Fibronectin Fragment 4	Protein
Under investigation	10356-21	P05412	Transcription factor AP-1	Protein
Under investigation	5354-11	P05783	Keratin, type I cytoskeletal 18	Protein
Under investigation	4961-17	P07355	Annexin A2	Protein
Under investigation	14708-59	P07360	Complement component C8 gamma chain	Protein
Under investigation	3453-87	P07948	Tyrosine-protein kinase Lyn	Protein
Under investigation	3474-19	P07996	Thrombospondin-1	Protein
Under investigation	2431-17	P08311	Cathepsin G	Protein
Under investigation	3374-49	P08631	Tyrosine-protein kinase HCK	Protein
Under investigation	2943-5	P08684	Cytochrome P450 3A4	Protein
Under investigation	19623-26	P08865	40S ribosomal protein SA	Protein
Under investigation	12466-7	P09651	Heterogeneous nuclear ribonucleoprotein A1	Protein
Under investigation	5019-16	P09936	Ubiquitin carboxyl-terminal hydrolase isozyme L1	Protein
Under investigation	6276-16	P09958	Furin	Protein
Under investigation	6390-18	P0C0P6	Neuropeptide S	Protein
Under investigation	6651-74	P0CG47	PolyUbiquitin K48-linked	Protein
Under investigation	6326-20	P12644	Bone morphogenetic protein 4	Protein
Under investigation	5488-74	P12931	Proto-oncogene tyrosine-protein kinase Src isoform 2	Protein
Under investigation	3872-2	P13693	Translationally-controlled tumor protein	Protein
Under investigation	3213-65	P14543	Nidogen-1	Protein
Under investigation	7142-5	P15169	Carboxypeptidase N catalytic chain	Protein
Under investigation	2987-37	P16403	Histone H1.2	Protein
Under investigation	6117-4	P16519	Neuroendocrine convertase 2	Protein
Under investigation	11372-2	P17022	Zinc finger protein 18	Protein
Under investigation	2643-57	P22223	Cadherin-3	Protein
Under investigation	5351-52	P22626	Heterogeneous nuclear ribonucleoproteins A2/B1	Protein
Under investigation	18347-15	P24043 P07942 P11047	Laminin-2	Protein
Under investigation	8390-25	P24310	Cytochrome c oxidase subunit 7A1, mitochondrial	Protein
Under investigation	5412-53	P26842	CD27 antigen	Protein
Under investigation	4261-55	P27169	Serum paraoxonase/arylesterase 1	Protein
Under investigation	3761-4	P35354	Prostaglandin G/H synthase 2	Protein
Under investigation	2449-1	P39877	Calcium-dependent phospholipase A2	Protein
Under investigation	19152-4	P41236	Protein phosphatase inhibitor 2	Protein
Under investigation	5707-55	P41970	ETS domain-containing protein Elk-3	Protein
Under investigation	18326-50	P43361	Melanoma-associated antigen 8	Protein
Under investigation	9276-7	P48052	Carboxypeptidase A2	Protein
Under investigation	8403-18	P49327	Fatty acid synthase	Protein
Under investigation	3503-4	P56199, P05556	Integrin alpha-I: beta-1 complex	Protein
Under investigation	5204-13	P61289	Proteasome activator complex subunit 3	Protein
Under investigation	3881-49	P63167	Dynein light chain 1, cytoplasmic	Protein
Under investigation	3902-21	P63208	S-phase kinase-associated protein 1	Protein
Under investigation	19296-51	Q01449	Myosin regulatory light chain 2, atrial isoform	Protein
Under investigation	4986-59	Q05397	Focal adhesion kinase 1	Protein
Under investigation	2645-54	Q05513	Protein kinase C zeta type	Protein
Under investigation	11571-75	Q07444	NKG2-E type II integral membrane protein	Protein
Under investigation	4455-89	Q08431	Lactadherin	Protein
Under investigation	14341-8	Q0P6D2	Protein FAM69C	Protein
Under investigation	2714-78	Q12904	Endothelial monocyte-activating polypeptide 2	Protein
Under investigation	8811-24	Q13145	BMP and activin membrane-bound inhibitor homolog	Protein
Under investigation	13933-276	Q13506	NGFI-A-binding protein 1	Protein
Under investigation	5748-20	Q13510	Acid ceramidase	Protein
Under investigation	4184-43	Q13542	Eukaryotic translation initiation factor 4E-binding protein 2	Protein
Under investigation	8916-32	Q13586	Stromal interaction molecule 1	Protein
Under investigation	6380-23	Q14197	Peptidyl-tRNA hydrolase ICT1, mitochondrial	Protein
Under investigation	5254-69	Q14432	cGMP-inhibited 3',5'-cyclic phosphodiesterase A	Protein
Under investigation	3283-21	Q15582	Transforming growth factor-beta-induced protein ig-h3	Protein
Under investigation	5602-62	Q5GAN6	Inactive ribonuclease-like protein 10	Protein
Under investigation	5669-26	Q5JXA9	Signal-regulatory protein beta-2	Protein
Under investigation	18301-10	Q69YI7	Nuclear apoptosis-inducing factor 1	Protein
Under investigation	6315-58	Q6P4A8	Phospholipase B-like 1	Protein
Under investigation	4769-10	Q6UX06	Olfactomedin-4	Protein
Under investigation	6290-3	Q765I0	Urotensin-2B	Protein
Under investigation	6384-19	Q8IUB2	WAP four-disulfide core domain protein 3	Protein
Under investigation	15465-79	Q8N129	Protein canopy homolog 4	Protein
Under investigation	8048-9	Q8N4E7	Ferritin, mitochondrial	Protein
Under investigation	10772-21	Q8N6G5	Chondroitin sulfate N-acetylgalactosaminyltransferase 2	Protein
Under investigation	6069-71	Q8NBJ7	Sulfatase-modifying factor 2	Protein
Under investigation	5599-88	Q8NBM8	Prenylcysteine oxidase-like	Protein
Under investigation	6510-56	Q8TEB7	E3 ubiquitin-protein ligase RNF128	Protein
Under investigation	5345-51	Q8WWK9	Cytoskeleton-associated protein 2	Protein
Under investigation	6296-36	Q8WWZ8	Oncoprotein-induced transcript 3 protein	Protein
Under investigation	19491-11	Q92506	Estradiol 17-beta-dehydrogenase 8	Protein
Under investigation	6324-11	Q92874	Deoxyribonuclease-1-like 2	Protein
Under investigation	6984-6	Q969P0	Immunoglobulin superfamily member 8	Protein
Under investigation	8220-15	Q96D05	Uncharacterized protein C10orf35	Protein
Under investigation	12788-6	Q96ES7	SAGA-associated factor 29 homolog	Protein
Under investigation	17404-5	Q96KC2	ADP-ribosylation factor-like protein 5B	Protein
Under investigation	12528-40	Q96S55	ATPase WRNIP1	Protein
Under investigation	6022-57	Q99435	Protein kinase C-binding protein NELL2	Protein
Under investigation	6257-56	Q99674	Cell growth regulator with EF hand domain protein 1	Protein
Under investigation	17467-1	Q9BPW9	Dehydrogenase/reductase SDR family member 9	Protein
Under investigation	6291-55	Q9BQT9	Calsyntenin-3	Protein
Under investigation	6221-1	Q9BRR6	ADP-dependent glucokinase	Protein
Under investigation	8760-10	Q9BTE7	DCN1-like protein 5	Protein
Under investigation	5715-4	Q9BUJ0	Protein ABHD14A	Protein
Under investigation	6304-8	Q9BXJ1	Complement C1q tumor necrosis factor-related protein 1	Protein
Under investigation	3685-53	Q9BY79	Membrane frizzled-related protein	Protein
Under investigation	6406-3	Q9C002	Normal mucosa of esophagus-specific gene 1 protein	Protein
Under investigation	3030-3	Q9H2X3	C-type lectin domain family 4 member M	Protein
Under investigation	8589-13	Q9H5V8	CUB domain-containing protein 1	Protein
Under investigation	6439-59	Q9H972	Uncharacterized protein C14orf93	Protein
Under investigation	3327-27	Q9HB63	Netrin-4	Protein
Under investigation	6262-14	Q9NRM6	Interleukin-17 receptor B	Protein
Under investigation	6420-4	Q9NX18	Succinate dehydrogenase assembly factor 2, mitochondrial	Protein
Under investigation	14318-1	Q9UBQ0	Vacuolar protein sorting-associated protein 29	Protein
Under investigation	3400-49	Q9UHD2	Serine/threonine-protein kinase TBK1	Protein
Under investigation	6555-58	Q9UJZ1	Stomatin-like protein 2, mitochondrial	Protein
Under investigation	6441-62	Q9UKP5	A disintegrin and metalloproteinase with thrombospondin motifs 6	Protein
Under investigation	7157-22	Q9UN74	Protocadherin alpha-4	Protein
Under investigation	6107-3	Q9UNI1	Chymotrypsin-like elastase family member 1	Protein
Under investigation	3350-53	Q9UQM7	Calcium/calmodulin-dependent protein kinase type II subunit alpha	Protein
Under investigation	8086-49	Q9Y287	Integral membrane protein 2B	Protein
Under investigation	7007-24	Q9Y296	Trafficking protein particle complex subunit 4	Protein
Under investigation	19332-1	Q9Y3A3	MOB-like protein phocein	Protein
Under investigation	6561-77		Ig Kappa chain V-I region HK102- like	Protein

## Sheet: 2
Supplemental Table 2
Baseline Characteristics of CRIC Participants with Kidney Failure on Hemodialysis
Characteristic	N (%) / Mean(SD) / Median[IQR]
N participants	421
Age (years)	60.19 (11.28)
Male gender	248 (58.9%)
White race	104 (24.7%)
History of MI	158 (37.5%)
History of heart failure	125 (29.7%)
History of stroke	79 (18.8%)
History of DM	316 (75.1%)
Time since starting dialysis (months)	7.56 [4.04, 11.50]
SBP (mmHg)	130.04 (24.50)
BMI (kg/m^2))	31.06 (7.63)
PTH (pg/mL)	182.87 [96.98, 313.30]
Albumin (g/dL)	3.81 (0.45)
Hemoglobin (g/dL)	12.17 (1.57)
Characteristics are shown for 421 CRIC participants who had two plasma samples assayed for proteomics, approximately 1 year apart. Characterics are tabulated from the study baseline which followed the initiation of hemodialysis.

## Sheet: 3
Supplemental Table 3
Proteins with Intra-assay CV>20% Using Raw or ANML Data Format
SeqId	UniProt	Protein Name	Median CV (%)	Data Format
10511-10	P12111	Collagen alpha-3(VI) chain	38.9858	Raw
10485-56	P43358	Melanoma-associated antigen 4	26.6102	Raw
3050-7	P04275	von Willebrand factor	24.518	Raw
9856-22	P49366	Deoxyhypusine synthase	23.9028	Raw
18410-26	Q8N4G2	ADP-ribosylation factor-like protein 14	22.634	Raw
7762-30	O75324	Stannin	22.4528	Raw
9322-15	Q15293	Reticulocalbin-1	22.4525	Raw
16049-43	P78380	Oxidized low-density lipoprotein receptor 1	22.4354	Raw
10511-10	P12111	Collagen alpha-3(VI) chain	37.6664	Anml
7762-30	O75324	Stannin	23.9605	Anml
10485-56	P43358	Melanoma-associated antigen 4	23.5778	Anml
9856-22	P49366	Deoxyhypusine synthase	22.0397	Anml
16049-43	P78380	Oxidized low-density lipoprotein receptor 1	20.8964	Anml
3050-7	P04275	von Willebrand factor	20.4721	Anml
											3

## Sheet: 4
Supplemental Table 4
Proteins with Inter-assay CV>40% Using Raw or ANML Data Format
SeqId	UniProt	Protein Name	Median CV (%)	Data Format
11105-171	P06733	Alpha-enolase	139.378	Raw
3389-7	P05154	Plasma serine protease inhibitor	137.069	Raw
12701-1	O60739	Eukaryotic translation initiation factor 1b	136.441	Raw
9385-4	P10253	Lysosomal alpha-glucosidase	135.202	Raw
4187-49	P52209	6-phosphogluconate dehydrogenase, decarboxylating	132.592	Raw
12703-6	Q8TDX7	Serine/threonine-protein kinase Nek7	132.47	Raw
3170-6	P50579	Methionine aminopeptidase 2	131.25	Raw
19254-125	P36959	GMP reductase 1	131.158	Raw
17794-6	O15305	Phosphomannomutase 2	130.831	Raw
11358-15	Q13322	Growth factor receptor-bound protein 10	130.602	Raw
3848-14	P04406	Glyceraldehyde-3-phosphate dehydrogenase	130.483	Raw
9864-38	Q99614	Tetratricopeptide repeat protein 1	129.573	Raw
12628-31	Q9NS86	LanC-like protein 2	125.803	Raw
12656-1	Q07866	Kinesin light chain 1	124.967	Raw
5708-1	Q969E1	Liver-expressed antimicrobial peptide 2	124.585	Raw
4480-59	P01024	Complement C3b	121.56	Raw
19377-14	O95897	Noelin-2	120.067	Raw
18348-89	Q14103	Heterogeneous nuclear ribonucleoprotein D0	119.159	Raw
19631-13	P01042	Kininostatin	118.856	Raw
13082-9	Q9H3U1	Protein unc-45 homolog A	118.476	Raw
13496-19	Q01581	Hydroxymethylglutaryl-CoA synthase, cytoplasmic	117.685	Raw
17756-69	P32321	Deoxycytidylate deaminase	116.785	Raw
17755-5	O60701	UDP-glucose 6-dehydrogenase	116.661	Raw
2789-26	P09237	Matrilysin	115.761	Raw
18338-26	O75874	Isocitrate dehydrogenase [NADP] cytoplasmic	114.421	Raw
5456-59	Q96KN2	Beta-Ala-His dipeptidase	112.62	Raw
9235-3	Q8IUK5	Plexin domain-containing protein 1	111.244	Raw
9986-14	Q8N729	Neuropeptide W	110.864	Raw
17819-30	Q6P587	Acylpyruvase FAHD1, mitochondrial	109.673	Raw
4282-3	P62826	GTP-binding nuclear protein Ran	108.031	Raw
17333-20	P11310	Medium-chain specific acyl-CoA dehydrogenase, mitochondrial	106.492	Raw
14090-23	Q9H4E7	Differentially expressed in FDCP 6 homolog	106.139	Raw
17712-7	Q13907	Isopentenyl-diphosphate Delta-isomerase 1	105.174	Raw
5202-4	Q08752	Peptidyl-prolyl cis-trans isomerase D	104.056	Raw
4157-2	P00734	Thrombin	103.754	Raw
13986-6	O43813	LanC-like protein 1	102.766	Raw
11215-6	P55291	Cadherin-15	101.593	Raw
15529-33	P21291	Cysteine and glycine-rich protein 1	100.53	Raw
9840-2	P60953	Cell division control protein 42 homolog	100.465	Raw
5661-15	Q14116	Interleukin-18	100.357	Raw
15339-32	Q9Y281	Cofilin-2	99.3876	Raw
13497-34	O75822	Eukaryotic translation initiation factor 3 subunit J	98.9806	Raw
13944-3	P0DMM9	Sulfotransferase 1A3	98.7569	Raw
3896-5	P18669	Phosphoglycerate mutase 1	98.7537	Raw
3313-21	Q15485	Ficolin-2	98.266	Raw
5256-86	O76074	cGMP-specific 3',5'-cyclic phosphodiesterase	96.537	Raw
3820-68	P49137	MAP kinase-activated protein kinase 2	95.4979	Raw
19150-20	O60256	Phosphoribosyl pyrophosphate synthase-associated protein 2	95.1972	Raw
4240-31	P14618	Pyruvate kinase PKM	94.2904	Raw
16892-23	Q13822	Ectonucleotide pyrophosphatase/phosphodiesterase family member 2	93.1711	Raw
13930-3	Q9HC16	DNA dC->dU-editing enzyme APOBEC-3G	93.1263	Raw
13659-36	Q9HD20	Manganese-transporting ATPase 13A1	92.8379	Raw
9213-24	O95954	Formimidoyltransferase-cyclodeaminase	92.454	Raw
18166-4	P62745	Rho-related GTP-binding protein RhoB	92.4429	Raw
18184-28	P49915	GMP synthase [glutamine-hydrolyzing]	89.8118	Raw
2683-1	P01024	Complement C3b, inactivated	88.1603	Raw
17783-9	Q96EY8	Cob(I)yrinic acid a,c-diamide adenosyltransferase, mitochondrial	86.5361	Raw
11265-8	P00352	Retinal dehydrogenase 1	85.6827	Raw
4891-50	P01275	Glucagon	85.2722	Raw
3343-1	Q03154	Aminoacylase-1	85.1386	Raw
4318-12	P29350	Tyrosine-protein phosphatase non-receptor type 6	84.9669	Raw
9366-54	Q9HBE5	Interleukin-21 receptor	83.6368	Raw
3204-2	P09960	Leukotriene A-4 hydrolase	83.4953	Raw
18235-16	A6NDG6	Glycerol-3-phosphate phosphatase	82.6679	Raw
19275-68	P51553	Isocitrate dehydrogenase [NAD] subunit gamma, mitochondrial	82.498	Raw
6918-183	P06307	Cholecystokinin	82.2856	Raw
19265-9	P17987	T-complex protein 1 subunit alpha	82.0427	Raw
15524-30	P15259	Phosphoglycerate mutase 2	81.3442	Raw
18403-25	Q01433	AMP deaminase 2	81.2731	Raw
11568-2	P68106	Peptidyl-prolyl cis-trans isomerase FKBP1B	81.1843	Raw
19267-14	Q16775	Hydroxyacylglutathione hydrolase, mitochondrial	80.92	Raw
17341-89	Q9BWD1	Acetyl-CoA acetyltransferase, cytosolic	80.8247	Raw
12644-63	P30520	Adenylosuccinate synthetase isozyme 2	80.7525	Raw
4194-26	Q92688	Acidic leucine-rich nuclear phosphoprotein 32 family member B	80.6796	Raw
19270-26	P54577	Tyrosine--tRNA ligase, cytoplasmic	80.4431	Raw
15525-294	P00326	Alcohol dehydrogenase 1C	80.1042	Raw
19136-22	Q02252	Methylmalonate-semialdehyde dehydrogenase [acylating], mitochondrial	79.9954	Raw
13463-1	Q92626	Peroxidasin homolog	79.3247	Raw
19258-24	Q92947	Glutaryl-CoA dehydrogenase, mitochondrial	78.9095	Raw
11449-22	P52907	F-actin-capping protein subunit alpha-1	78.57	Raw
19111-10	P61081	NEDD8-conjugating enzyme Ubc12	78.4063	Raw
10070-22	P16885	1-phosphatidylinositol 4,5-bisphosphate phosphodiesterase gamma-2	78.3857	Raw
9883-29	Q04760	Lactoylglutathione lyase	77.5831	Raw
12699-28	P50990	T-complex protein 1 subunit theta	77.2868	Raw
16596-25	O76003	Glutaredoxin-3	77.1066	Raw
17403-14	P45954	Short/branched chain specific acyl-CoA dehydrogenase, mitochondrial	76.0702	Raw
12641-3	P32019	Type II inositol 1,4,5-trisphosphate 5-phosphatase	75.879	Raw
5275-28	P15498	Proto-oncogene vav	75.6482	Raw
4294-16	Q9NYA1	Sphingosine kinase 1	75.4877	Raw
2743-5	Q15465	Sonic hedgehog protein	75.3487	Raw
18343-10	Q9NUI1	Peroxisomal 2,4-dienoyl-CoA reductase	75.196	Raw
11217-16	Q13363	C-terminal-binding protein 1	74.8303	Raw
11307-33	Q9H0M0	NEDD4-like E3 ubiquitin-protein ligase WWP1	74.6526	Raw
8597-1	Q9P0T7	Transmembrane protein 9	74.1436	Raw
14150-7	Q9UHA7	Interleukin-36 alpha	74.1123	Raw
6896-3	Q8NEQ5	Transmembrane protein C1orf162	73.8961	Raw
19289-29	P06132	Uroporphyrinogen decarboxylase	73.6209	Raw
9929-16	P56937	3-keto-steroid reductase	73.4986	Raw
19207-119	P55263	Adenosine kinase	73.0226	Raw
17350-13	Q9UQN3	Charged multivesicular body protein 2b	72.6382	Raw
19586-89	Q96E17	Ras-related protein Rab-3C	72.2117	Raw
15433-4	P12931	Proto-oncogene tyrosine-protein kinase Src	71.8358	Raw
9100-32	Q6UWT4	Uncharacterized protein C5orf46	71.4887	Raw
6641-60	P0CG47	PolyUbiquitin K48-linked	71.3764	Raw
5011-11	P43490	Nicotinamide phosphoribosyltransferase	70.9144	Raw
12621-55	P30153	Serine/threonine-protein phosphatase 2A 65 kDa regulatory subunit A alpha isoform	70.5328	Raw
8925-25	Q7LG56	Ribonucleoside-diphosphate reductase subunit M2 B	70.2499	Raw
14748-31	Q13017	Rho GTPase-activating protein 5	69.852	Raw
16856-79	Q15555	Microtubule-associated protein RP/EB family member 2	68.7134	Raw
18321-38	P13995	Bifunctional methylenetetrahydrofolate dehydrogenase/cyclohydrolase, mitochondrial	68.5855	Raw
18824-7	Q14240	Eukaryotic initiation factor 4A-II	68.4905	Raw
18271-43	Q9NWU1	3-oxoacyl-[acyl-carrier-protein] synthase, mitochondrial	67.6515	Raw
3795-6	Q13443	Disintegrin and metalloproteinase domain-containing protein 9	67.4772	Raw
18337-4	O60547	GDP-mannose 4,6 dehydratase	67.3972	Raw
7857-22	P30990	Neurotensin/neuromedin N	67.0244	Raw
3845-51	Q9NP97	Dynein light chain roadblock-type 1	66.9787	Raw
9832-33	Q93099	Homogentisate 1,2-dioxygenase	65.8045	Raw
17345-12	Q8N4Q0	Prostaglandin reductase 3	65.6338	Raw
4217-49	Q99714	3-hydroxyacyl-CoA dehydrogenase type-2	65.3997	Raw
9509-4	Q9NVV0	Trimeric intracellular cation channel type B	65.3702	Raw
10531-18	P01111	GTPase NRas	65.2912	Raw
15418-25	P53779	Mitogen-activated protein kinase 10	64.7015	Raw
13673-21	Q99832	T-complex protein 1 subunit eta	64.144	Raw
3708-62	P01023	Alpha-2-macroglobulin	64.066	Raw
7761-125	Q9Y259	Choline/ethanolamine kinase	63.9167	Raw
12374-8	Q15102	Platelet-activating factor acetylhydrolase IB subunit gamma	63.7078	Raw
3441-64	P49840	Glycogen synthase kinase-3 alpha	63.6064	Raw
12408-333	Q9UL26	Ras-related protein Rab-22A	63.426	Raw
14083-25	P49903	Selenide, water dikinase 1	63.3355	Raw
14007-22	O43252	Bifunctional 3'-phosphoadenosine 5'-phosphosulfate synthase 1	62.4927	Raw
12646-2	Q96AT9	Ribulose-phosphate 3-epimerase	62.2696	Raw
12460-18	O14818	Proteasome subunit alpha type-7	61.5606	Raw
10088-37	P07741	Adenine phosphoribosyltransferase	61.3444	Raw
4459-68	Q16549	Proprotein convertase subtilisin/kexin type 7	61.2508	Raw
11382-5	P53004	Biliverdin reductase A	60.8827	Raw
10511-10	P12111	Collagen alpha-3(VI) chain	60.8376	Raw
19367-34	P42126	Enoyl-CoA delta isomerase 1, mitochondrial	60.463	Raw
16049-43	P78380	Oxidized low-density lipoprotein receptor 1	60.339	Raw
18319-7	O00330	Pyruvate dehydrogenase protein X component, mitochondrial	60.2389	Raw
4903-72	Q08209 P63098	Calcineurin	60.2063	Raw
13973-62	Q8NG68	Tubulin--tyrosine ligase	59.4622	Raw
17773-26	Q99747	Gamma-soluble NSF attachment protein	59.3898	Raw
4811-33	Q14624	Inter-alpha-trypsin inhibitor heavy chain H4	59.1068	Raw
6563-78	P0DMV8	Heat shock 70 kDa protein 1A	58.7726	Raw
17327-3	Q9BT09	Protein canopy homolog 3	58.6856	Raw
3866-7	Q9Y3A5	Ribosome maturation protein SBDS	58.1432	Raw
19606-28	Q14623	Indian hedgehog protein	58.1222	Raw
3397-7	Q06124	Tyrosine-protein phosphatase non-receptor type 11	57.9259	Raw
16837-20	O15519	CASP8 and FADD-like apoptosis regulator	57.0359	Raw
17400-71	O14734	Acyl-coenzyme A thioesterase 8	56.889	Raw
12670-15	O60671	Cell cycle checkpoint protein RAD1	56.811	Raw
14337-1	O43617	Trafficking protein particle complex subunit 3	56.692	Raw
8459-10	P22004	Bone morphogenetic protein 6	56.6103	Raw
17677-47	O95971	CD160 antigen	56.2429	Raw
12386-11	Q9H4A4	Aminopeptidase B	56.2423	Raw
2612-5	P55010	Eukaryotic translation initiation factor 5	56.1977	Raw
13983-27	Q08257	Quinone oxidoreductase	56.1229	Raw
17778-19	Q13637	Ras-related protein Rab-32	55.8124	Raw
12334-25	P34896	Serine hydroxymethyltransferase, cytosolic	55.7632	Raw
12381-26	P16152	Carbonyl reductase [NADPH] 1	55.4736	Raw
3415-61	P21815	Bone sialoprotein 2	55.3961	Raw
13998-26	Q8N142	Adenylosuccinate synthetase isozyme 1	55.2548	Raw
5509-7	P01133	Epidermal growth factor	54.8875	Raw
18883-4	P60981	Destrin	54.841	Raw
10721-76	P0DMV8	Heat shock 70 kDa protein 1A	54.7082	Raw
18823-52	Q8N257	Histone H2B type 3-B	54.5469	Raw
18329-4	P11908	Ribose-phosphate pyrophosphokinase 2	54.5143	Raw
8991-115	Q96PJ5	Fc receptor-like protein 4	54.4303	Raw
19364-163	P12004	Proliferating cell nuclear antigen	54.1687	Raw
13644-30	O14964	Hepatocyte growth factor-regulated tyrosine kinase substrate	53.8815	Raw
19169-88	O43427	Acidic fibroblast growth factor intracellular-binding protein	53.7395	Raw
4968-50	P40121	Macrophage-capping protein	53.0846	Raw
17784-23	P60983	Glia maturation factor beta	52.8929	Raw
9002-36	Q86U17	Serpin A11	52.8737	Raw
17436-193	P78368	Casein kinase I isoform gamma-2	52.7057	Raw
9830-109	Q9UKW4	Guanine nucleotide exchange factor VAV3	52.5723	Raw
2754-50	P01024	Complement C3	52.4642	Raw
11152-46	Q9UKR3	Kallikrein-13	52.3045	Raw
12471-47	O95793	Double-stranded RNA-binding protein Staufen homolog 1	52.2722	Raw
3822-54	Q16644	MAP kinase-activated protein kinase 3	51.9312	Raw
8975-26	Q92600	Cell differentiation protein RCD1 homolog	51.8701	Raw
12020-39	P07738	Bisphosphoglycerate mutase	51.8064	Raw
18175-65	Q99536	Synaptic vesicle membrane protein VAT-1 homolog	51.6706	Raw
17512-2	Q13287	N-myc-interactor	51.5938	Raw
4188-1	O43488	Aflatoxin B1 aldehyde reductase member 2	51.5382	Raw
4476-22	P43403	Tyrosine-protein kinase ZAP-70	51.528	Raw
5360-9	P31751	RAC-beta serine/threonine-protein kinase	51.0639	Raw
13975-56	Q13136	Liprin-alpha-1	51.0242	Raw
15457-14	P15144	Aminopeptidase N	50.8064	Raw
10603-1	P15516	Histatin-3	50.7616	Raw
13657-2	Q96T60	Bifunctional polynucleotide phosphatase/kinase	50.2598	Raw
14144-3	Q7L7L0	Histone H2A type 3	50.2442	Raw
19223-6	P62820	Ras-related protein Rab-1A	50.2036	Raw
12573-80	O75382	Tripartite motif-containing protein 3	50.0894	Raw
15523-9	P13716	Delta-aminolevulinic acid dehydratase	49.6812	Raw
3210-1	P53582	Methionine aminopeptidase 1	49.6006	Raw
12687-2	Q16698	2,4-dienoyl-CoA reductase, mitochondrial	49.5732	Raw
10734-339	Q9H3Q3	Galactose-3-O-sulfotransferase 2	49.4809	Raw
8993-151	O43353	Receptor-interacting serine/threonine-protein kinase 2	49.3354	Raw
19277-4	Q8NFU3	Thiosulfate sulfurtransferase/rhodanese-like domain-containing protein 1	49.3098	Raw
19154-41	P07093	Glia-derived nexin	49.2971	Raw
3379-29	P41743	Protein kinase C iota type	49.2654	Raw
11347-9	P37837	Transaldolase	49.1764	Raw
18916-25	Q9BY32	Inosine triphosphate pyrophosphatase	49.0428	Raw
13652-2	O75674	TOM1-like protein 1	49.0425	Raw
3059-50	Q9Y275	Tumor necrosis factor ligand superfamily member 13B	48.8768	Raw
19262-219	P49748	Very long-chain specific acyl-CoA dehydrogenase, mitochondrial	48.8319	Raw
13578-98	O94929	Actin-binding LIM protein 3	48.8226	Raw
11226-16	Q05086	Ubiquitin-protein ligase E3A	48.7345	Raw
19448-104	Q16831	Uridine phosphorylase 1	48.5783	Raw
18410-26	Q8N4G2	ADP-ribosylation factor-like protein 14	48.5649	Raw
18381-16	P05091	Aldehyde dehydrogenase, mitochondrial	48.4897	Raw
13947-371	Q9BQG2	Peroxisomal NADH pyrophosphatase NUDT12	48.4793	Raw
18419-20	O15511	Actin-related protein 2/3 complex subunit 5	48.4556	Raw
14116-129	P26447	Protein S100-A4	48.3804	Raw
18195-3	Q8WV07	Oral cancer-overexpressed protein 1	48.2413	Raw
8327-26	Q9H4A9	Dipeptidase 2	48.2238	Raw
3714-49	P12277 P06732	Creatine kinase M-type:Creatine kinase B-type heterodimer	48.1075	Raw
13011-20	P46783	40S ribosomal protein S10	47.8968	Raw
12859-33	O75521	Enoyl-CoA delta isomerase 2, mitochondrial	47.7008	Raw
9856-22	P49366	Deoxyhypusine synthase	47.6408	Raw
9322-15	Q15293	Reticulocalbin-1	47.6216	Raw
16043-30	P29353	SHC-transforming protein 1	47.5958	Raw
13931-22	O00233	26S proteasome non-ATPase regulatory subunit 9	47.5283	Raw
15588-17	P06280	Alpha-galactosidase A	47.0245	Raw
18214-2	P48507	Glutamate--cysteine ligase regulatory subunit	46.9797	Raw
13090-17	P06703	Protein S100-A6	46.794	Raw
3827-22	Q9NQU5	Serine/threonine-protein kinase PAK 6	46.6334	Raw
11342-59	Q6UX71	Plexin domain-containing protein 2	46.5761	Raw
10485-56	P43358	Melanoma-associated antigen 4	46.525	Raw
8606-39	Q14956	Transmembrane glycoprotein NMB	46.4006	Raw
13976-9	Q92888	Rho guanine nucleotide exchange factor 1	46.4002	Raw
16872-248	O43708	Maleylacetoacetate isomerase	46.2067	Raw
12643-4	P49407	Beta-arrestin-1	46.0343	Raw
12688-115	Q9UK32	Ribosomal protein S6 kinase alpha-6	45.9478	Raw
13022-20	O14683	Tumor protein p53-inducible protein 11	45.878	Raw
19118-47	Q92882	Osteoclast-stimulating factor 1	45.7725	Raw
5900-11	P49773	Histidine triad nucleotide-binding protein 1	45.7131	Raw
13988-67	Q9HBL8	NmrA-like family domain-containing protein 1	45.6349	Raw
18218-48	Q96F85	CB1 cannabinoid receptor-interacting protein 1	45.5468	Raw
12046-51	Q13148	TAR DNA-binding protein 43	45.3315	Raw
11548-84	P30304	M-phase inducer phosphatase 1	45.3118	Raw
18192-69	P43359	Melanoma-associated antigen 5	45.2892	Raw
11171-25	P21333	Filamin-A	45.1919	Raw
14146-92	P68431	Histone H3.1	44.8595	Raw
9758-17	P62701	40S ribosomal protein S4, X isoform	44.7526	Raw
7191-32	Q14BN4	Sarcolemmal membrane-associated protein	44.7239	Raw
3351-1	Q13554	Calcium/calmodulin-dependent protein kinase type II subunit beta	44.6234	Raw
10364-6	Q15796	Mothers against decapentaplegic homolog 2	44.6125	Raw
9337-43	P20366	Protachykinin-1	44.3579	Raw
15323-112	Q9H9G7	Protein argonaute-3	44.3283	Raw
3391-10	P48736	Phosphatidylinositol 4,5-bisphosphate 3-kinase catalytic subunit gamma isoform	44.3177	Raw
10600-24	O14967	Calmegin	44.0974	Raw
16081-38	O60218	Aldo-keto reductase family 1 member B10	44.0682	Raw
8300-82	O75381	Peroxisomal membrane protein PEX14	43.871	Raw
12436-84	P78417	Glutathione S-transferase omega-1	43.823	Raw
12796-44	O95989	Diphosphoinositol polyphosphate phosphohydrolase 1	43.6422	Raw
19163-26	Q96AG4	Leucine-rich repeat-containing protein 59	43.641	Raw
11360-39	P23921	Ribonucleoside-diphosphate reductase large subunit	43.3763	Raw
19615-213	Q9H0P0	Cytosolic 5'-nucleotidase 3A	43.3562	Raw
3469-74	P51812	Ribosomal protein S6 kinase alpha-3	43.2165	Raw
9995-6	P33316	Deoxyuridine 5'-triphosphate nucleotidohydrolase, mitochondrial	43.1215	Raw
10940-25	Q86TD4	Sarcalumenin	42.9781	Raw
12497-29	Q9BRJ7	Tudor-interacting repair regulator protein	42.9125	Raw
16867-76	Q00536	Cyclin-dependent kinase 16	42.8473	Raw
5023-23	P30566	Adenylosuccinate lyase	42.7738	Raw
11227-31	Q9Y4P3	Transducin beta-like protein 2	42.5955	Raw
17346-61	Q8NFU4	Follicular dendritic cell secreted peptide	42.4415	Raw
11147-17	Q86YW5	Trem-like transcript 1 protein	42.2621	Raw
16583-8	P50583	Bis(5'-nucleosyl)-tetraphosphatase [asymmetrical]	42.2094	Raw
17849-6	Q9Y295	Developmentally-regulated GTP-binding protein 1	42.1937	Raw
19523-215	Q99497	Protein DJ-1	42.1609	Raw
12662-82	Q13011	Delta(3,5)-Delta(2,4)-dienoyl-CoA isomerase, mitochondrial	41.8683	Raw
17786-5	O95749	Geranylgeranyl pyrophosphate synthase	41.8033	Raw
18181-2	Q9Y5U2	Protein TSSC4	41.6391	Raw
2731-29	P16435	NADPH--cytochrome P450 reductase	41.5886	Raw
13969-24	O60684	Importin subunit alpha-7	41.5801	Raw
12619-14	P35813	Protein phosphatase 1A	41.3286	Raw
13567-1	Q16555	Dihydropyrimidinase-related protein 2	41.3125	Raw
8696-15	Q99999	Galactosylceramide sulfotransferase	41.3013	Raw
12022-12	Q13485	Mothers against decapentaplegic homolog 4	41.2866	Raw
15358-28	P05408	Neuroendocrine protein 7B2	41.2127	Raw
11910-27	Q92988	Homeobox protein DLX-4	41.1448	Raw
12348-46	Q9NP81	Serine--tRNA ligase, mitochondrial	41.0412	Raw
18194-18	Q0Z7S8	Fatty acid-binding protein 9	40.9362	Raw
14692-3	Q8N554	Zinc finger protein 276	40.9252	Raw
5620-13	P19021	Peptidyl-glycine alpha-amidating monooxygenase	40.9197	Raw
12475-48	Q9NZA1	Chloride intracellular channel protein 5	40.9051	Raw
13384-110	P07954	Fumarate hydratase, mitochondrial	40.789	Raw
14143-8	Q16778	Histone H2B type 2-E	40.7675	Raw
12575-30	P11586	C-1-tetrahydrofolate synthase, cytoplasmic	40.7561	Raw
10562-42	Q8NC67	Neuropilin and tolloid-like protein 2	40.7242	Raw
3115-64	P28482	Mitogen-activated protein kinase 1	40.6619	Raw
6525-17	Q6B8I1	Dual specificity protein phosphatase 13 isoform A	40.6096	Raw
11096-57	Q9Y5N5	HemK methyltransferase family member 2	40.6017	Raw
15542-19	P12532	Creatine kinase U-type, mitochondrial	40.576	Raw
14067-6	Q99959	Plakophilin-2	40.3569	Raw
8261-51	P27105	Erythrocyte band 7 integral membrane protein	40.1668	Raw
4472-5	P07951	Tropomyosin beta chain	40.1606	Raw
9374-24	Q16517	Neuronatin	40.1062	Raw
19276-124	P62308	Small nuclear ribonucleoprotein G	40.0201	Raw
11105-171	P06733	Alpha-enolase	139.54	Anml
3389-7	P05154	Plasma serine protease inhibitor	136.828	Anml
12701-1	O60739	Eukaryotic translation initiation factor 1b	135.663	Anml
9385-4	P10253	Lysosomal alpha-glucosidase	134.603	Anml
4187-49	P52209	6-phosphogluconate dehydrogenase, decarboxylating	132.454	Anml
3848-14	P04406	Glyceraldehyde-3-phosphate dehydrogenase	131.765	Anml
12703-6	Q8TDX7	Serine/threonine-protein kinase Nek7	131.246	Anml
3170-6	P50579	Methionine aminopeptidase 2	131.099	Anml
19254-125	P36959	GMP reductase 1	129.897	Anml
17794-6	O15305	Phosphomannomutase 2	129.887	Anml
9864-38	Q99614	Tetratricopeptide repeat protein 1	128.989	Anml
11358-15	Q13322	Growth factor receptor-bound protein 10	126.763	Anml
12656-1	Q07866	Kinesin light chain 1	124.383	Anml
4480-59	P01024	Complement C3b	123.794	Anml
5708-1	Q969E1	Liver-expressed antimicrobial peptide 2	123.204	Anml
12628-31	Q9NS86	LanC-like protein 2	121.938	Anml
19631-13	P01042	Kininostatin	121.139	Anml
19377-14	O95897	Noelin-2	120.486	Anml
2789-26	P09237	Matrilysin	118.746	Anml
18348-89	Q14103	Heterogeneous nuclear ribonucleoprotein D0	116.105	Anml
13082-9	Q9H3U1	Protein unc-45 homolog A	115.811	Anml
17755-5	O60701	UDP-glucose 6-dehydrogenase	115.578	Anml
5456-59	Q96KN2	Beta-Ala-His dipeptidase	113.188	Anml
17756-69	P32321	Deoxycytidylate deaminase	110.793	Anml
13496-19	Q01581	Hydroxymethylglutaryl-CoA synthase, cytoplasmic	110.613	Anml
18338-26	O75874	Isocitrate dehydrogenase [NADP] cytoplasmic	109.01	Anml
9235-3	Q8IUK5	Plexin domain-containing protein 1	107.469	Anml
17819-30	Q6P587	Acylpyruvase FAHD1, mitochondrial	105.733	Anml
4282-3	P62826	GTP-binding nuclear protein Ran	105.649	Anml
3896-5	P18669	Phosphoglycerate mutase 1	105.525	Anml
4157-2	P00734	Thrombin	104.402	Anml
17712-7	Q13907	Isopentenyl-diphosphate Delta-isomerase 1	103.054	Anml
5202-4	Q08752	Peptidyl-prolyl cis-trans isomerase D	102.776	Anml
9986-14	Q8N729	Neuropeptide W	102.509	Anml
14090-23	Q9H4E7	Differentially expressed in FDCP 6 homolog	101.947	Anml
9840-2	P60953	Cell division control protein 42 homolog	100.082	Anml
5661-15	Q14116	Interleukin-18	100.015	Anml
15339-32	Q9Y281	Cofilin-2	99.8371	Anml
18166-4	P62745	Rho-related GTP-binding protein RhoB	99.1574	Anml
13944-3	P0DMM9	Sulfotransferase 1A3	97.6356	Anml
17333-20	P11310	Medium-chain specific acyl-CoA dehydrogenase, mitochondrial	97.5057	Anml
15524-30	P15259	Phosphoglycerate mutase 2	97.3344	Anml
3313-21	Q15485	Ficolin-2	96.9352	Anml
16892-23	Q13822	Ectonucleotide pyrophosphatase/phosphodiesterase family member 2	95.9677	Anml
11215-6	P55291	Cadherin-15	95.879	Anml
13986-6	O43813	LanC-like protein 1	95.1758	Anml
11568-2	P68106	Peptidyl-prolyl cis-trans isomerase FKBP1B	94.8807	Anml
15529-33	P21291	Cysteine and glycine-rich protein 1	93.9886	Anml
19150-20	O60256	Phosphoribosyl pyrophosphate synthase-associated protein 2	93.3603	Anml
13497-34	O75822	Eukaryotic translation initiation factor 3 subunit J	92.3807	Anml
9213-24	O95954	Formimidoyltransferase-cyclodeaminase	91.8315	Anml
4240-31	P14618	Pyruvate kinase PKM	91.6696	Anml
13930-3	Q9HC16	DNA dC->dU-editing enzyme APOBEC-3G	90.5026	Anml
13659-36	Q9HD20	Manganese-transporting ATPase 13A1	89.8894	Anml
3343-1	Q03154	Aminoacylase-1	89.6521	Anml
3820-68	P49137	MAP kinase-activated protein kinase 2	88.2551	Anml
12644-63	P30520	Adenylosuccinate synthetase isozyme 2	88.1376	Anml
4318-12	P29350	Tyrosine-protein phosphatase non-receptor type 6	87.8009	Anml
11449-22	P52907	F-actin-capping protein subunit alpha-1	87.7797	Anml
5256-86	O76074	cGMP-specific 3',5'-cyclic phosphodiesterase	87.0404	Anml
18184-28	P49915	GMP synthase [glutamine-hydrolyzing]	86.0251	Anml
9366-54	Q9HBE5	Interleukin-21 receptor	85.8434	Anml
2683-1	P01024	Complement C3b, inactivated	85.827	Anml
19265-9	P17987	T-complex protein 1 subunit alpha	82.7709	Anml
19111-10	P61081	NEDD8-conjugating enzyme Ubc12	81.9837	Anml
18235-16	A6NDG6	Glycerol-3-phosphate phosphatase	81.7814	Anml
11265-8	P00352	Retinal dehydrogenase 1	81.6944	Anml
4891-50	P01275	Glucagon	81.5363	Anml
17341-89	Q9BWD1	Acetyl-CoA acetyltransferase, cytosolic	81.285	Anml
19136-22	Q02252	Methylmalonate-semialdehyde dehydrogenase [acylating], mitochondrial	80.6869	Anml
17783-9	Q96EY8	Cob(I)yrinic acid a,c-diamide adenosyltransferase, mitochondrial	80.5343	Anml
19270-26	P54577	Tyrosine--tRNA ligase, cytoplasmic	80.5042	Anml
18403-25	Q01433	AMP deaminase 2	79.8399	Anml
19275-68	P51553	Isocitrate dehydrogenase [NAD] subunit gamma, mitochondrial	79.0267	Anml
9929-16	P56937	3-keto-steroid reductase	78.787	Anml
18824-7	Q14240	Eukaryotic initiation factor 4A-II	78.0366	Anml
15525-294	P00326	Alcohol dehydrogenase 1C	77.602	Anml
13463-1	Q92626	Peroxidasin homolog	77.4115	Anml
19289-29	P06132	Uroporphyrinogen decarboxylase	76.1517	Anml
7857-22	P30990	Neurotensin/neuromedin N	75.266	Anml
10531-18	P01111	GTPase NRas	75.2398	Anml
6641-60	P0CG47	PolyUbiquitin K48-linked	74.6752	Anml
3204-2	P09960	Leukotriene A-4 hydrolase	74.6604	Anml
9883-29	Q04760	Lactoylglutathione lyase	74.3772	Anml
19258-24	Q92947	Glutaryl-CoA dehydrogenase, mitochondrial	74.014	Anml
15433-4	P12931	Proto-oncogene tyrosine-protein kinase Src	72.4281	Anml
12699-28	P50990	T-complex protein 1 subunit theta	72.0339	Anml
6918-183	P06307	Cholecystokinin	71.3565	Anml
16856-79	Q15555	Microtubule-associated protein RP/EB family member 2	71.2237	Anml
17403-14	P45954	Short/branched chain specific acyl-CoA dehydrogenase, mitochondrial	70.7709	Anml
8597-1	Q9P0T7	Transmembrane protein 9	70.1749	Anml
14150-7	Q9UHA7	Interleukin-36 alpha	69.7898	Anml
19586-89	Q96E17	Ras-related protein Rab-3C	69.0714	Anml
16596-25	O76003	Glutaredoxin-3	68.8376	Anml
4294-16	Q9NYA1	Sphingosine kinase 1	68.6533	Anml
17350-13	Q9UQN3	Charged multivesicular body protein 2b	68.389	Anml
4217-49	Q99714	3-hydroxyacyl-CoA dehydrogenase type-2	67.7728	Anml
12641-3	P32019	Type II inositol 1,4,5-trisphosphate 5-phosphatase	67.1912	Anml
11217-16	Q13363	C-terminal-binding protein 1	66.8287	Anml
19207-119	P55263	Adenosine kinase	66.4986	Anml
7761-125	Q9Y259	Choline/ethanolamine kinase	66.3158	Anml
18271-43	Q9NWU1	3-oxoacyl-[acyl-carrier-protein] synthase, mitochondrial	66.0566	Anml
4194-26	Q92688	Acidic leucine-rich nuclear phosphoprotein 32 family member B	65.8032	Anml
19267-14	Q16775	Hydroxyacylglutathione hydrolase, mitochondrial	65.6564	Anml
2612-5	P55010	Eukaryotic translation initiation factor 5	65.2962	Anml
2743-5	Q15465	Sonic hedgehog protein	65.1874	Anml
5275-28	P15498	Proto-oncogene vav	64.9266	Anml
3708-62	P01023	Alpha-2-macroglobulin	64.7517	Anml
10070-22	P16885	1-phosphatidylinositol 4,5-bisphosphate phosphodiesterase gamma-2	64.4373	Anml
12621-55	P30153	Serine/threonine-protein phosphatase 2A 65 kDa regulatory subunit A alpha isoform	64.334	Anml
18343-10	Q9NUI1	Peroxisomal 2,4-dienoyl-CoA reductase	64.3073	Anml
9100-32	Q6UWT4	Uncharacterized protein C5orf46	64.2756	Anml
11307-33	Q9H0M0	NEDD4-like E3 ubiquitin-protein ligase WWP1	64.1227	Anml
12386-11	Q9H4A4	Aminopeptidase B	63.9227	Anml
3397-7	Q06124	Tyrosine-protein phosphatase non-receptor type 11	63.4396	Anml
5011-11	P43490	Nicotinamide phosphoribosyltransferase	63.2595	Anml
10511-10	P12111	Collagen alpha-3(VI) chain	62.8313	Anml
4968-50	P40121	Macrophage-capping protein	62.6948	Anml
18321-38	P13995	Bifunctional methylenetetrahydrofolate dehydrogenase/cyclohydrolase, mitochondrial	62.2232	Anml
19223-6	P62820	Ras-related protein Rab-1A	62.1111	Anml
11382-5	P53004	Biliverdin reductase A	61.6178	Anml
18337-4	O60547	GDP-mannose 4,6 dehydratase	61.199	Anml
14748-31	Q13017	Rho GTPase-activating protein 5	61.1542	Anml
3795-6	Q13443	Disintegrin and metalloproteinase domain-containing protein 9	61.1056	Anml
19169-88	O43427	Acidic fibroblast growth factor intracellular-binding protein	60.9451	Anml
12381-26	P16152	Carbonyl reductase [NADPH] 1	60.9054	Anml
17784-23	P60983	Glia maturation factor beta	60.7521	Anml
6563-78	P0DMV8	Heat shock 70 kDa protein 1A	60.5716	Anml
10721-76	P0DMV8	Heat shock 70 kDa protein 1A	59.5844	Anml
8925-25	Q7LG56	Ribonucleoside-diphosphate reductase subunit M2 B	58.9153	Anml
4811-33	Q14624	Inter-alpha-trypsin inhibitor heavy chain H4	58.7348	Anml
14337-1	O43617	Trafficking protein particle complex subunit 3	58.7019	Anml
11347-9	P37837	Transaldolase	58.6942	Anml
13973-62	Q8NG68	Tubulin--tyrosine ligase	58.5718	Anml
13657-2	Q96T60	Bifunctional polynucleotide phosphatase/kinase	58.5265	Anml
15418-25	P53779	Mitogen-activated protein kinase 10	58.4676	Anml
3845-51	Q9NP97	Dynein light chain roadblock-type 1	58.3029	Anml
3441-64	P49840	Glycogen synthase kinase-3 alpha	58.0278	Anml
2972-57	P18075	Bone morphogenetic protein 7	57.8975	Anml
6896-3	Q8NEQ5	Transmembrane protein C1orf162	57.8451	Anml
8459-10	P22004	Bone morphogenetic protein 6	57.7727	Anml
4903-72	Q08209 P63098	Calcineurin	57.4575	Anml
19367-34	P42126	Enoyl-CoA delta isomerase 1, mitochondrial	57.4117	Anml
12374-8	Q15102	Platelet-activating factor acetylhydrolase IB subunit gamma	57.0445	Anml
19615-213	Q9H0P0	Cytosolic 5'-nucleotidase 3A	57.0208	Anml
12796-44	O95989	Diphosphoinositol polyphosphate phosphohydrolase 1	56.4462	Anml
17327-3	Q9BT09	Protein canopy homolog 3	56.2133	Anml
14083-25	P49903	Selenide, water dikinase 1	55.8353	Anml
12460-18	O14818	Proteasome subunit alpha type-7	55.8308	Anml
10088-37	P07741	Adenine phosphoribosyltransferase	55.8001	Anml
12646-2	Q96AT9	Ribulose-phosphate 3-epimerase	55.4854	Anml
5509-7	P01133	Epidermal growth factor	55.4451	Anml
16049-43	P78380	Oxidized low-density lipoprotein receptor 1	55.3388	Anml
9322-15	Q15293	Reticulocalbin-1	55.3293	Anml
16837-20	O15519	CASP8 and FADD-like apoptosis regulator	55.285	Anml
9832-33	Q93099	Homogentisate 1,2-dioxygenase	55.2367	Anml
17773-26	Q99747	Gamma-soluble NSF attachment protein	55.2014	Anml
17778-19	Q13637	Ras-related protein Rab-32	54.8989	Anml
15457-14	P15144	Aminopeptidase N	54.8468	Anml
2754-50	P01024	Complement C3	54.5992	Anml
8300-82	O75381	Peroxisomal membrane protein PEX14	54.3944	Anml
14007-22	O43252	Bifunctional 3'-phosphoadenosine 5'-phosphosulfate synthase 1	54.0682	Anml
17345-12	Q8N4Q0	Prostaglandin reductase 3	54.0337	Anml
12408-333	Q9UL26	Ras-related protein Rab-22A	53.8798	Anml
12046-51	Q13148	TAR DNA-binding protein 43	53.529	Anml
9509-4	Q9NVV0	Trimeric intracellular cation channel type B	53.437	Anml
4459-68	Q16549	Proprotein convertase subtilisin/kexin type 7	53.4158	Anml
17677-47	O95971	CD160 antigen	53.3723	Anml
18319-7	O00330	Pyruvate dehydrogenase protein X component, mitochondrial	52.6408	Anml
18419-20	O15511	Actin-related protein 2/3 complex subunit 5	52.628	Anml
18175-65	Q99536	Synaptic vesicle membrane protein VAT-1 homolog	52.6067	Anml
5900-11	P49773	Histidine triad nucleotide-binding protein 1	52.5814	Anml
17400-71	O14734	Acyl-coenzyme A thioesterase 8	51.5302	Anml
14116-129	P26447	Protein S100-A4	51.4725	Anml
12670-15	O60671	Cell cycle checkpoint protein RAD1	51.357	Anml
3070-1	P60568	Interleukin-2	50.9933	Anml
19364-163	P12004	Proliferating cell nuclear antigen	50.5595	Anml
9002-36	Q86U17	Serpin A11	50.3391	Anml
13652-2	O75674	TOM1-like protein 1	50.2848	Anml
13567-1	Q16555	Dihydropyrimidinase-related protein 2	50.2264	Anml
3866-7	Q9Y3A5	Ribosome maturation protein SBDS	50.1455	Anml
18883-4	P60981	Destrin	50.1268	Anml
10336-3	Q9UNE7	E3 ubiquitin-protein ligase CHIP	49.9425	Anml
15558-63	Q07075	Glutamyl aminopeptidase	49.6062	Anml
3714-49	P12277 P06732	Creatine kinase M-type:Creatine kinase B-type heterodimer	49.2028	Anml
10600-24	O14967	Calmegin	48.9456	Anml
19606-28	Q14623	Indian hedgehog protein	48.39	Anml
13983-27	Q08257	Quinone oxidoreductase	48.3831	Anml
9830-109	Q9UKW4	Guanine nucleotide exchange factor VAV3	48.1537	Anml
12020-39	P07738	Bisphosphoglycerate mutase	48.1279	Anml
13975-56	Q13136	Liprin-alpha-1	48.1072	Anml
15591-28	P07203	Glutathione peroxidase 1	47.924	Anml
13673-21	Q99832	T-complex protein 1 subunit eta	47.7634	Anml
11548-84	P30304	M-phase inducer phosphatase 1	47.741	Anml
3415-61	P21815	Bone sialoprotein 2	47.5587	Anml
11152-46	Q9UKR3	Kallikrein-13	47.2842	Anml
7788-1	P18859	ATP synthase-coupling factor 6, mitochondrial	47.2553	Anml
8327-26	Q9H4A9	Dipeptidase 2	47.2203	Anml
19154-41	P07093	Glia-derived nexin	47.1706	Anml
5360-9	P31751	RAC-beta serine/threonine-protein kinase	46.8876	Anml
4476-22	P43403	Tyrosine-protein kinase ZAP-70	46.7888	Anml
4188-1	O43488	Aflatoxin B1 aldehyde reductase member 2	46.6678	Anml
18381-16	P05091	Aldehyde dehydrogenase, mitochondrial	46.3192	Anml
12471-47	O95793	Double-stranded RNA-binding protein Staufen homolog 1	46.3037	Anml
6525-17	Q6B8I1	Dual specificity protein phosphatase 13 isoform A	46.3036	Anml
11171-25	P21333	Filamin-A	46.1791	Anml
18823-52	Q8N257	Histone H2B type 3-B	46.1384	Anml
9995-6	P33316	Deoxyuridine 5'-triphosphate nucleotidohydrolase, mitochondrial	46.1144	Anml
13090-17	P06703	Protein S100-A6	46.0574	Anml
10562-42	Q8NC67	Neuropilin and tolloid-like protein 2	46.0358	Anml
12643-4	P49407	Beta-arrestin-1	46.0042	Anml
18829-4	P60842	Eukaryotic initiation factor 4A-I	45.8128	Anml
8356-88	P01178	Oxytocin-neurophysin 1	45.6423	Anml
13384-110	P07954	Fumarate hydratase, mitochondrial	44.9462	Anml
12436-84	P78417	Glutathione S-transferase omega-1	44.8222	Anml
10485-56	P43358	Melanoma-associated antigen 4	44.8221	Anml
2731-29	P16435	NADPH--cytochrome P450 reductase	44.8056	Anml
10603-1	P15516	Histatin-3	44.6283	Anml
16857-2	P61019	Ras-related protein Rab-2A	44.2416	Anml
7219-152	P0DMV8	Heat shock 70 kDa protein 1A	44.1618	Anml
12619-14	P35813	Protein phosphatase 1A	43.9893	Anml
3822-54	Q16644	MAP kinase-activated protein kinase 3	43.9468	Anml
16320-139	Q9NPF0	CD320 antigen	43.8048	Anml
19277-4	Q8NFU3	Thiosulfate sulfurtransferase/rhodanese-like domain-containing protein 1	43.5973	Anml
18405-117	P56377	AP-1 complex subunit sigma-2	43.4542	Anml
12687-2	Q16698	2,4-dienoyl-CoA reductase, mitochondrial	43.3986	Anml
13022-20	O14683	Tumor protein p53-inducible protein 11	43.3052	Anml
17436-193	P78368	Casein kinase I isoform gamma-2	43.2369	Anml
11227-31	Q9Y4P3	Transducin beta-like protein 2	43.2184	Anml
18833-76	Q15121	Astrocytic phosphoprotein PEA-15	43.2146	Anml
19523-215	Q99497	Protein DJ-1	43.1624	Anml
19163-26	Q96AG4	Leucine-rich repeat-containing protein 59	43.0648	Anml
18214-2	P48507	Glutamate--cysteine ligase regulatory subunit	42.9216	Anml
6531-29	Q96A26	Protein FAM162A	42.5858	Anml
18218-48	Q96F85	CB1 cannabinoid receptor-interacting protein 1	42.5454	Anml
18213-30	Q969M7	NEDD8-conjugating enzyme UBE2F	42.4572	Anml
17512-2	Q13287	N-myc-interactor	42.4018	Anml
17693-2	Q14141	Septin-6	42.3562	Anml
17750-8	P31350	Ribonucleoside-diphosphate reductase subunit M2	42.265	Anml
14144-3	Q7L7L0	Histone H2A type 3	42.176	Anml
3379-29	P41743	Protein kinase C iota type	42.0667	Anml
11342-59	Q6UX71	Plexin domain-containing protein 2	42.0033	Anml
19331-18	Q9UQB8	Brain-specific angiogenesis inhibitor 1-associated protein 2	41.9979	Anml
11816-84	O60674	Tyrosine-protein kinase JAK2	41.9425	Anml
13998-26	Q8N142	Adenylosuccinate synthetase isozyme 1	41.8569	Anml
13931-22	O00233	26S proteasome non-ATPase regulatory subunit 9	41.7584	Anml
13062-4	O60234	Glia maturation factor gamma	41.6159	Anml
4931-59	P13726	Tissue Factor	41.5201	Anml
15322-35	P78560	Death domain-containing protein CRADD	41.4611	Anml
10800-15	P50454	Serpin H1	41.4482	Anml
9337-43	P20366	Protachykinin-1	41.3359	Anml
15523-9	P13716	Delta-aminolevulinic acid dehydratase	41.1135	Anml
10734-339	Q9H3Q3	Galactose-3-O-sulfotransferase 2	41.0646	Anml
9928-125	O75829	Leukocyte cell-derived chemotaxin 1	41.0508	Anml
19262-219	P49748	Very long-chain specific acyl-CoA dehydrogenase, mitochondrial	40.9527	Anml
18895-54	Q03013	Glutathione S-transferase Mu 4	40.639	Anml
12689-56	O15143	Actin-related protein 2/3 complex subunit 1B	40.4142	Anml
19617-5	Q14914	Prostaglandin reductase 1	40.3554	Anml
12334-25	P34896	Serine hydroxymethyltransferase, cytosolic	40.1287	Anml
8606-39	Q14956	Transmembrane glycoprotein NMB	40.1281	Anml
19448-104	Q16831	Uridine phosphorylase 1	40.1206	Anml

## Sheet: 5
Supplemental Table 5
Short-term Biological Variability Measured Separately in 4 CERES Participants
Subject ID	Time interval (weeks)	CV% (Median, IQR)
		Raw data	Median normalized data	ANML data
172	1	5.7 (2.4, 12.2)	6.9 (3.4, 11.8)	5.6 (2.5, 11.7)
176	1	6.3 (3.4, 9.9)	3.5 (1.60, 6.6)	3.5 (1.6, 6.6)
31	3	14.8 (10.7, 20.7)	4.9 (2.2, 9.9)	4.8 (2.1, 10.1)
101	4	20.9 (11.1, 31.2)	10.2 (4.6, 20.0)	11 (5.0, 21.1)
Subject ID	Time interval (weeks)	spearman rho
		Raw data	Median normalized data	ANML data
172	1	5.66 (2.44, 12.15)	6.90 (3.41, 11.79)	5.61 (2.48, 11.65)
176	1	6.29 (3.39, 9.87)	3.50 (1.60, 6.57)	3.53 (1.62, 6.64)
31	3	14.82 (10.65, 20.68)	4.90 (2.18, 9.87)	4.82 (2.05, 10.07)
101	4	20.93 (11.08, 31.16)	10.23 (4.63, 19.96)	10.97 (4.95, 21.09)
Plasma samples were drawn the day after the first dialysis session of the week from 4 CERES participants with kidney failure on hemodialysis. CVs and spearman rho correlations of 4564 proteins were analyzed in 4 using three data formats: raw, median normalized and ANML formatted data .

## Sheet: 6
Supplemental Table 6
Long-term Variablity of Proteins in 421 CRIC Participants: Raw Data Format
Fold change (FC) is value at visit 2/value at visit 1.
Data type	SeqId	UniProt	TargetFullName	median FC	median FC per year	median CV
Raw	17794-6	O15305	Phosphomannomutase 2	2.62157	2.47017	67.9042
Raw	11105-171	P06733	Alpha-enolase	2.55969	2.47385	83.4936
Raw	12701-1	O60739	Eukaryotic translation initiation factor 1b	2.3236	2.22607	63.1526
Raw	9864-38	Q99614	Tetratricopeptide repeat protein 1	2.27166	2.28108	72.4211
Raw	12628-31	Q9NS86	LanC-like protein 2	2.26367	2.24677	62.426
Raw	12703-6	Q8TDX7	Serine/threonine-protein kinase Nek7	1.99062	2.0613	58.1203
Raw	4187-49	P52209	6-phosphogluconate dehydrogenase, decarboxylating	1.97854	2.00606	62.7879
Raw	17778-19	Q13637	Ras-related protein Rab-32	1.92166	1.96454	72.3858
Raw	4282-3	P62826	GTP-binding nuclear protein Ran	1.89312	1.89806	68.0732
Raw	19377-14	O95897	Noelin-2	1.8808	1.93342	44.8099
Raw	17712-7	Q13907	Isopentenyl-diphosphate Delta-isomerase 1	1.87352	1.90578	45.3789
Raw	13082-9	Q9H3U1	Protein unc-45 homolog A	1.8489	1.92654	53.8927
Raw	19254-125	P36959	GMP reductase 1	1.84861	1.92185	52.4902
Raw	3848-14	P04406	Glyceraldehyde-3-phosphate dehydrogenase	1.81921	1.79049	56.5373
Raw	15529-33	P21291	Cysteine and glycine-rich protein 1	1.77541	1.71465	48.9839
Raw	11358-15	Q13322	Growth factor receptor-bound protein 10	1.71738	1.79779	52.4848
Raw	3170-6	P50579	Methionine aminopeptidase 2	1.71172	1.73357	53.103
Raw	12699-28	P50990	T-complex protein 1 subunit theta	1.71109	1.74169	50.9567
Raw	5202-4	Q08752	Peptidyl-prolyl cis-trans isomerase D	1.70135	1.75929	60.2286
Raw	19270-26	P54577	Tyrosine--tRNA ligase, cytoplasmic	1.67343	1.68545	55.9885
Raw	17755-5	O60701	UDP-glucose 6-dehydrogenase	1.66746	1.68546	47.8799
Raw	18338-26	O75874	Isocitrate dehydrogenase [NADP] cytoplasmic	1.66105	1.69994	65.0951
Raw	17333-20	P11310	Medium-chain specific acyl-CoA dehydrogenase, mitochondrial	1.65009	1.71695	55.1802
Raw	13673-21	Q99832	T-complex protein 1 subunit eta	1.64809	1.65995	50.0348
Raw	9840-2	P60953	Cell division control protein 42 homolog	1.64266	1.75619	52.2503
Raw	19136-22	Q02252	Methylmalonate-semialdehyde dehydrogenase [acylating], mitochondrial	1.62608	1.68941	46.0475
Raw	13496-19	Q01581	Hydroxymethylglutaryl-CoA synthase, cytoplasmic	1.61474	1.65669	48.3324
Raw	10088-37	P07741	Adenine phosphoribosyltransferase	1.60687	1.66229	60.9367
Raw	12687-2	Q16698	2,4-dienoyl-CoA reductase, mitochondrial	1.57559	1.55599	50.315
Raw	15525-294	P00326	Alcohol dehydrogenase 1C	1.56715	1.61282	44.9818
Raw	2743-5	Q15465	Sonic hedgehog protein	1.56411	1.60655	33.0134
Raw	4240-31	P14618	Pyruvate kinase PKM	1.53085	1.55395	47.8431
Raw	2682-68	P10809	60 kDa heat shock protein, mitochondrial	1.52651	1.55848	45.5025
Raw	18184-28	P49915	GMP synthase [glutamine-hydrolyzing]	1.52352	1.56751	48.2449
Raw	9883-29	Q04760	Lactoylglutathione lyase	1.52123	1.5852	36.7721
Raw	19262-219	P49748	Very long-chain specific acyl-CoA dehydrogenase, mitochondrial	1.51869	1.52923	53.7609
Raw	17756-69	P32321	Deoxycytidylate deaminase	1.51761	1.58519	34.3117
Raw	4217-49	Q99714	3-hydroxyacyl-CoA dehydrogenase type-2	1.51244	1.54247	50.7419
Raw	12641-3	P32019	Type II inositol 1,4,5-trisphosphate 5-phosphatase	1.51069	1.63184	56.1557
Raw	12656-1	Q07866	Kinesin light chain 1	1.48433	1.57462	43.6839
Raw	13986-6	O43813	LanC-like protein 1	1.47325	1.51381	36.6469
Raw	19265-9	P17987	T-complex protein 1 subunit alpha	1.46133	1.50967	39.9629
Raw	14090-23	Q9H4E7	Differentially expressed in FDCP 6 homolog	1.45308	1.52074	35.4724
Raw	17787-1	P30084	Enoyl-CoA hydratase, mitochondrial	1.45272	1.49728	47.2099
Raw	19258-24	Q92947	Glutaryl-CoA dehydrogenase, mitochondrial	1.44843	1.45264	34.1577
Raw	17783-9	Q96EY8	Cob(I)yrinic acid a,c-diamide adenosyltransferase, mitochondrial	1.43837	1.52853	39.208
Raw	17341-89	Q9BWD1	Acetyl-CoA acetyltransferase, cytosolic	1.43673	1.44296	42.7945
Raw	16892-23	Q13822	Ectonucleotide pyrophosphatase/phosphodiesterase family member 2	1.43194	1.4961	33.0622
Raw	13644-30	O14964	Hepatocyte growth factor-regulated tyrosine kinase substrate	1.41706	1.49735	35.3947
Raw	10075-75	Q9BR61	Acyl-CoA-binding domain-containing protein 6	1.41488	1.43705	40.9697
Raw	18235-16	A6NDG6	Glycerol-3-phosphate phosphatase	1.41422	1.45638	26.3198
Raw	5256-86	O76074	cGMP-specific 3',5'-cyclic phosphodiesterase	1.41305	1.41817	43.3333
Raw	13944-3	P0DMM9	Sulfotransferase 1A3	1.40836	1.49086	34.157
Raw	9185-15	P04155	Trefoil factor 1	1.40746	1.49081	31.3399
Raw	13497-34	O75822	Eukaryotic translation initiation factor 3 subunit J	1.40703	1.4194	35.2344
Raw	17345-12	Q8N4Q0	Prostaglandin reductase 3	1.40499	1.39299	51.1756
Raw	18348-89	Q14103	Heterogeneous nuclear ribonucleoprotein D0	1.39948	1.38791	33.8741
Raw	13930-3	Q9HC16	DNA dC->dU-editing enzyme APOBEC-3G	1.39484	1.42175	37.2872
Raw	11152-46	Q9UKR3	Kallikrein-13	1.38664	1.44122	24.0991
Raw	3820-68	P49137	MAP kinase-activated protein kinase 2	1.37593	1.41833	38.4867
Raw	13503-19	O75915	PRA1 family protein 3	1.3752	1.38362	49.9078
Raw	5275-28	P15498	Proto-oncogene vav	1.36898	1.40499	39.3329
Raw	10511-10	P12111	Collagen alpha-3(VI) chain	1.36329	1.26914	61.0197
Raw	9385-4	P10253	Lysosomal alpha-glucosidase	1.36287	1.40781	31.8861
Raw	18271-43	Q9NWU1	3-oxoacyl-[acyl-carrier-protein] synthase, mitochondrial	1.35405	1.40789	37.22
Raw	11360-39	P23921	Ribonucleoside-diphosphate reductase large subunit	1.34813	1.34336	36.7604
Raw	12646-2	Q96AT9	Ribulose-phosphate 3-epimerase	1.33965	1.32739	29.9199
Raw	19267-14	Q16775	Hydroxyacylglutathione hydrolase, mitochondrial	1.33465	1.38892	30.5239
Raw	18188-12	P50440	Glycine amidinotransferase, mitochondrial	1.32974	1.37756	40.1576
Raw	18321-38	P13995	Bifunctional methylenetetrahydrofolate dehydrogenase/cyclohydrolase, mitochondrial	1.32576	1.33752	38.0334
Raw	18343-10	Q9NUI1	Peroxisomal 2,4-dienoyl-CoA reductase	1.32168	1.4516	31.2343
Raw	19275-68	P51553	Isocitrate dehydrogenase [NAD] subunit gamma, mitochondrial	1.31942	1.40058	26.3752
Raw	12408-333	Q9UL26	Ras-related protein Rab-22A	1.31934	1.4395	34.9402
Raw	3343-1	Q03154	Aminoacylase-1	1.31904	1.3768	30.9206
Raw	4294-16	Q9NYA1	Sphingosine kinase 1	1.31752	1.37138	40.3863
Raw	14337-1	O43617	Trafficking protein particle complex subunit 3	1.31651	1.36178	23.9194
Raw	17677-47	O95971	CD160 antigen	1.31321	1.21247	50.7421
Raw	19606-28	Q14623	Indian hedgehog protein	1.31036	1.34801	21.5499
Raw	19150-20	O60256	Phosphoribosyl pyrophosphate synthase-associated protein 2	1.30994	1.35664	30.9463
Raw	11265-8	P00352	Retinal dehydrogenase 1	1.30891	1.36076	33.6652
Raw	12859-33	O75521	Enoyl-CoA delta isomerase 2, mitochondrial	1.30788	1.34171	34.8361
Raw	3441-64	P49840	Glycogen synthase kinase-3 alpha	1.30734	1.36369	37.6884
Raw	12621-55	P30153	Serine/threonine-protein phosphatase 2A 65 kDa regulatory subunit A alpha isoform	1.30539	1.35389	26.5072
Raw	12334-25	P34896	Serine hydroxymethyltransferase, cytosolic	1.30468	1.33206	34.5586
Raw	8597-1	Q9P0T7	Transmembrane protein 9	1.30097	1.37638	21.9971
Raw	5509-7	P01133	Epidermal growth factor	1.30017	1.34101	31.1386
Raw	5456-59	Q96KN2	Beta-Ala-His dipeptidase	1.29718	1.32824	34.5688
Raw	3504-58	P81172	Hepcidin	1.29623	1.34337	33.0373
Raw	3795-6	Q13443	Disintegrin and metalloproteinase domain-containing protein 9	1.29393	1.32722	20.7404
Raw	18403-25	Q01433	AMP deaminase 2	1.29382	1.35818	43.8313
Raw	3845-51	Q9NP97	Dynein light chain roadblock-type 1	1.29265	1.33232	42.6921
Raw	17737-7	P26440	Isovaleryl-CoA dehydrogenase, mitochondrial	1.29226	1.32539	48.122
Raw	19207-119	P55263	Adenosine kinase	1.28933	1.35577	27.6211
Raw	4903-72	Q08209 P63098	Calcineurin	1.28879	1.33363	36.9626
Raw	19586-89	Q96E17	Ras-related protein Rab-3C	1.28352	1.33934	51.7905
Raw	10454-99	Q9Y2G8	DnaJ homolog subfamily C member 16	1.28286	1.29869	39.8353
Raw	8925-25	Q7LG56	Ribonucleoside-diphosphate reductase subunit M2 B	1.28256	1.32834	25.6603
Raw	9100-32	Q6UWT4	Uncharacterized protein C5orf46	1.28116	1.32709	30.7858
Raw	13597-20	Q13636	Ras-related protein Rab-31	1.27414	1.40943	30.0949
Raw	5023-23	P30566	Adenylosuccinate lyase	1.27409	1.32801	25.7482
Raw	12395-86	Q6PI48	Aspartate--tRNA ligase, mitochondrial	1.27151	1.31383	50.0297
Raw	9004-24	O15165	Low-density lipoprotein receptor class A domain-containing protein 4	1.26938	1.277	26.1924
Raw	11217-16	Q13363	C-terminal-binding protein 1	1.26802	1.31674	22.0921
Raw	19277-4	Q8NFU3	Thiosulfate sulfurtransferase/rhodanese-like domain-containing protein 1	1.26785	1.24682	26.3041
Raw	13983-27	Q08257	Quinone oxidoreductase	1.26753	1.37214	28.9648
Raw	3807-1	Q9GZV9	Fibroblast growth factor 23	1.26732	1.3542	32.3089
Raw	3827-22	Q9NQU5	Serine/threonine-protein kinase PAK 6	1.26614	1.24876	44.7393
Raw	14748-31	Q13017	Rho GTPase-activating protein 5	1.26611	1.32541	32.7752
Raw	17819-30	Q6P587	Acylpyruvase FAHD1, mitochondrial	1.26436	1.37178	37.3711
Raw	5934-1	P02794 P02792	Ferritin	1.2637	1.32476	25.5893
Raw	19197-95	P24752	Acetyl-CoA acetyltransferase, mitochondrial	1.26359	1.28279	46.9153
Raw	4891-50	P01275	Glucagon	1.25997	1.28214	28.2701
Raw	19163-26	Q96AG4	Leucine-rich repeat-containing protein 59	1.25566	1.28175	44.7474
Raw	12348-46	Q9NP81	Serine--tRNA ligase, mitochondrial	1.25541	1.33233	36.9982
Raw	17773-26	Q99747	Gamma-soluble NSF attachment protein	1.25436	1.32179	33.4636
Raw	15433-4	P12931	Proto-oncogene tyrosine-protein kinase Src	1.25155	1.29207	46.2668
Raw	4459-68	Q16549	Proprotein convertase subtilisin/kexin type 7	1.25061	1.31743	19.3794
Raw	17350-13	Q9UQN3	Charged multivesicular body protein 2b	1.24996	1.25191	40.5381
Raw	15324-58	P02792	Ferritin light chain	1.24976	1.31998	25.3309
Raw	16837-20	O15519	CASP8 and FADD-like apoptosis regulator	1.24971	1.22111	41.7397
Raw	3810-50	P09769	Tyrosine-protein kinase Fgr	1.24944	1.3234	20.7076
Raw	10734-339	Q9H3Q3	Galactose-3-O-sulfotransferase 2	1.24833	1.2346	37.6265
Raw	13392-13	P05026	Sodium/potassium-transporting ATPase subunit beta-1	1.24434	1.2619	21.327
Raw	13969-24	O60684	Importin subunit alpha-7	1.24376	1.25068	40.5796
Raw	3210-1	P53582	Methionine aminopeptidase 1	1.24138	1.31353	27.2617
Raw	19154-41	P07093	Glia-derived nexin	1.24079	1.25457	32.918
Raw	16596-25	O76003	Glutaredoxin-3	1.23916	1.20607	30.6824
Raw	4194-26	Q92688	Acidic leucine-rich nuclear phosphoprotein 32 family member B	1.23905	1.26617	26.8623
Raw	3822-54	Q16644	MAP kinase-activated protein kinase 3	1.23623	1.24986	39.2048
Raw	7762-30	O75324	Stannin	1.23544	1.20768	47.7028
Raw	18883-4	P60981	Destrin	1.23417	1.25632	27.1607
Raw	4220-39	P16591	Tyrosine-protein kinase Fer	1.23248	1.3264	43.2649
Raw	8303-102	Q9HB07	UPF0160 protein MYG1, mitochondrial	1.23194	1.30691	25.1506
Raw	17856-23	Q9NPB1	5'(3')-deoxyribonucleotidase, mitochondrial	1.22763	1.23212	37.12
Raw	12450-42	Q15126	Phosphomevalonate kinase	1.22758	1.27932	29.2647
Raw	18950-13	P15153	Ras-related C3 botulinum toxin substrate 2	1.22561	1.25595	42.4776
Raw	3817-18	Q04759	Protein kinase C theta type	1.22517	1.2571	28.0117
Raw	7211-2	P07998	Ribonuclease pancreatic	1.22338	1.3134	16.3425
Raw	8908-14	Q9UJ90	Potassium voltage-gated channel subfamily E regulatory beta subunit 5	1.22306	1.26817	17.2865
Raw	13474-40	Q9Y2Q3	Glutathione S-transferase kappa 1	1.223	1.27197	39.4544
Raw	7655-11	P16860	N-terminal pro-BNP	1.22242	1.27996	32.7612
Raw	9257-14	Q9BSH4	Translational activator of cytochrome c oxidase 1	1.22186	1.27172	36.0559
Raw	4924-32	P03956	Interstitial collagenase	1.22111	1.24779	31.7311
Raw	6918-183	P06307	Cholecystokinin	1.22035	1.28571	21.1481
Raw	9322-15	Q15293	Reticulocalbin-1	1.21946	1.14663	42.1482
Raw	13976-9	Q92888	Rho guanine nucleotide exchange factor 1	1.21746	1.2821	21.0495
Raw	9758-17	P62701	40S ribosomal protein S4, X isoform	1.21692	1.2281	39.4151
Raw	12575-30	P11586	C-1-tetrahydrofolate synthase, cytoplasmic	1.21679	1.25103	31.837
Raw	9952-57	Q00059	Transcription factor A, mitochondrial	1.21633	1.20181	43.5194
Raw	3059-50	Q9Y275	Tumor necrosis factor ligand superfamily member 13B	1.21431	1.27005	15.5404
Raw	17327-3	Q9BT09	Protein canopy homolog 3	1.21427	1.25241	20.01
Raw	19575-4	P19235	Erythropoietin receptor	1.21418	1.26295	17.8552
Raw	4188-1	O43488	Aflatoxin B1 aldehyde reductase member 2	1.21395	1.23856	36.7832
Raw	10948-14	Q8IV08	Phospholipase D3	1.21376	1.25393	24.9567
Raw	13975-56	Q13136	Liprin-alpha-1	1.21229	1.21282	39.0613
Raw	15418-25	P53779	Mitogen-activated protein kinase 10	1.21126	1.21814	40.5103
Raw	16049-43	P78380	Oxidized low-density lipoprotein receptor 1	1.21121	1.18555	42.0515
Raw	14083-25	P49903	Selenide, water dikinase 1	1.21093	1.19625	25.2342
Raw	12374-8	Q15102	Platelet-activating factor acetylhydrolase IB subunit gamma	1.21053	1.26428	35.0648
Raw	15321-8	Q6PUV4	Complexin-2	1.20964	1.25557	16.093
Raw	18830-1	Q8WWA0	Intelectin-1	1.20942	1.22959	18.9451
Raw	4546-27	Q9UHX3	Adhesion G protein-coupled receptor E2	1.20914	1.24255	16.8473
Raw	10070-22	P16885	1-phosphatidylinositol 4,5-bisphosphate phosphodiesterase gamma-2	1.20858	1.28855	33.36
Raw	16583-8	P50583	Bis(5'-nucleosyl)-tetraphosphatase [asymmetrical]	1.20823	1.23078	28.7469
Raw	8356-88	P01178	Oxytocin-neurophysin 1	1.20536	1.24209	22.931
Raw	11308-8	Q8TEY5	Cyclic AMP-responsive element-binding protein 3-like protein 4	1.20493	1.27804	16.1093
Raw	12670-15	O60671	Cell cycle checkpoint protein RAD1	1.2049	1.25215	17.6671
Raw	17342-13	Q8TD06	Anterior gradient protein 3	1.20423	1.31125	31.292
Raw	6226-69	Q8IYU8	Calcium uptake protein 2, mitochondrial	1.20402	1.22011	34.4768
Raw	5131-15	Q9NS68	Tumor necrosis factor receptor superfamily member 19	1.20355	1.26633	15.3016
Raw	18916-25	Q9BY32	Inosine triphosphate pyrophosphatase	1.20226	1.24067	23.5389
Raw	17400-71	O14734	Acyl-coenzyme A thioesterase 8	1.2022	1.30006	23.199
Raw	5443-62	P01160	Atrial natriuretic factor	1.20205	1.24581	17.0489
Raw	9856-22	P49366	Deoxyhypusine synthase	1.20161	1.15281	46.2961
Raw	18218-48	Q96F85	CB1 cannabinoid receptor-interacting protein 1	1.20108	1.24655	20.3161
Raw	9986-14	Q8N729	Neuropeptide W	1.20024	1.20514	27.715
Raw	12396-19	Q6NVY1	3-hydroxyisobutyryl-CoA hydrolase, mitochondrial	1.19998	1.25407	43.6309
Raw	17675-17	Q9NPJ3	Acyl-coenzyme A thioesterase 13	1.19937	1.18552	40.0929
Raw	19195-85	P46782	40S ribosomal protein S5	1.19887	1.19265	25.015
Raw	8989-40	Q8IWY4	Signal peptide, CUB and EGF-like domain-containing protein 1	1.19839	1.20185	21.5504
Raw	12471-47	O95793	Double-stranded RNA-binding protein Staufen homolog 1	1.19829	1.24389	20.3088
Raw	5360-9	P31751	RAC-beta serine/threonine-protein kinase	1.19826	1.302	36.363
Raw	3415-61	P21815	Bone sialoprotein 2	1.19763	1.19555	25.58
Raw	19364-163	P12004	Proliferating cell nuclear antigen	1.19703	1.2539	16.7151
Raw	11227-31	Q9Y4P3	Transducin beta-like protein 2	1.19699	1.23727	39.6833
Raw	11307-33	Q9H0M0	NEDD4-like E3 ubiquitin-protein ligase WWP1	1.1968	1.2299	33.0508
Raw	2977-7	Q9UNE0	Tumor necrosis factor receptor superfamily member EDAR	1.19679	1.23418	17.0037
Raw	3714-49	P12277 P06732	Creatine kinase M-type:Creatine kinase B-type heterodimer	1.19645	1.2227	26.6899
Raw	18195-3	Q8WV07	Oral cancer-overexpressed protein 1	1.19618	1.25606	24.1292
Raw	13231-90	P01861	Ig gamma-4, Kappa	1.19473	1.19511	25.7967
Raw	2831-29	Q9UBX7	Kallikrein-11	1.1947	1.21689	14.3308
Raw	18332-17	O14810	Complexin-1	1.19465	1.2201	15.9772
Raw	16318-12	P37023	Serine/threonine-protein kinase receptor R3	1.19461	1.23608	15.3195
Raw	5648-28	Q6GPI1	Chymotrypsinogen B2	1.19427	1.23271	24.002
Raw	5954-62	P01270	Parathyroid hormone	1.1941	1.24949	29.8256
Raw	10485-56	P43358	Melanoma-associated antigen 4	1.19388	1.21457	47.1405
Raw	10440-26	Q9H6B4	CXADR-like membrane protein	1.19303	1.24887	14.3675
Raw	13126-52	Q02487	Desmocollin-2	1.193	1.27422	15.4383
Raw	6425-87	Q99542	Matrix metalloproteinase-19	1.19187	1.24247	16.6334
Raw	9509-4	Q9NVV0	Trimeric intracellular cation channel type B	1.19183	1.20921	21.4162
Raw	13654-1	O75116	Rho-associated protein kinase 2	1.19159	1.23683	42.8769
Raw	8402-22	Q9NRR1	Cytokine-like protein 1	1.19008	1.11932	37.3037
Raw	18410-26	Q8N4G2	ADP-ribosylation factor-like protein 14	1.18917	1.13792	42.6792
Raw	12399-194	Q8IVM0	Coiled-coil domain-containing protein 50	1.18781	1.22603	15.4188
Raw	7140-1	P08217	Chymotrypsin-like elastase family member 2A	1.18717	1.24043	17.7421
Raw	13657-2	Q96T60	Bifunctional polynucleotide phosphatase/kinase	1.18651	1.22829	32.6054
Raw	17466-72	Q96CM8	Acyl-CoA synthetase family member 2, mitochondrial	1.18646	1.24268	27.1109
Raw	12693-2	O75368	SH3 domain-binding glutamic acid-rich-like protein	1.1854	1.2304	18.9439
Raw	11378-37	P43405	Tyrosine-protein kinase SYK	1.1848	1.18043	38.2089
Raw	11614-29	P84090	Enhancer of rudimentary homolog	1.18441	1.20316	17.576
Raw	8005-1	P84157	Matrix-remodeling-associated protein 7	1.18354	1.22785	13.4468
Raw	12564-9	Q9Y221	60S ribosome subunit biogenesis protein NIP7 homolog	1.18354	1.23539	30.2756
Raw	6496-60	P80370	Protein delta homolog 1	1.18319	1.23402	14.905
Raw	9565-6	Q96IZ0	PRKC apoptosis WT1 regulator protein	1.18283	1.21974	30.0003
Raw	18449-33	Q13427	Peptidyl-prolyl cis-trans isomerase G	1.18276	1.2333	21.6571
Raw	18319-7	O00330	Pyruvate dehydrogenase protein X component, mitochondrial	1.18266	1.25073	27.9831
Raw	12652-37	O43865	Adenosylhomocysteinase 2	1.18249	1.24398	37.6328
Raw	18214-2	P48507	Glutamate--cysteine ligase regulatory subunit	1.18131	1.19572	30.9782
Raw	12643-4	P49407	Beta-arrestin-1	1.18039	1.20213	40.2542
Raw	7210-25	P51693	Amyloid-like protein 1	1.1798	1.19634	16.9713
Raw	19379-154	O95716	Ras-related protein Rab-3D	1.17941	1.24285	39.6171
Raw	6641-60	P0CG47	PolyUbiquitin K48-linked	1.17864	1.23771	18.6039
Raw	9204-33	P01189	Pro-opiomelanocortin	1.17855	1.22177	14.6644
Raw	8231-122	P17948	Vascular endothelial growth factor receptor 1	1.17785	1.22291	14.7951
Raw	7113-1	Q9HAV7	GrpE protein homolog 1, mitochondrial	1.17783	1.186	36.3987
Raw	10940-25	Q86TD4	Sarcalumenin	1.17728	1.21717	15.2046
Raw	4472-5	P07951	Tropomyosin beta chain	1.17704	1.18433	23.4303
Raw	15591-28	P07203	Glutathione peroxidase 1	1.17704	1.22145	34.9746
Raw	13463-1	Q92626	Peroxidasin homolog	1.17683	1.23664	19.2808
Raw	2635-61	Q6UX15	Layilin	1.17654	1.22358	14.2286
Raw	11270-17	Q8WYQ3	Coiled-coil-helix-coiled-coil-helix domain-containing protein 10, mitochondrial	1.17641	1.18968	16.8863
Raw	2836-68	P80188	Neutrophil gelatinase-associated lipocalin	1.1756	1.20827	23.6694
Raw	3839-60	O00170	AH receptor-interacting protein	1.17553	1.21513	22.1734
Raw	13973-62	Q8NG68	Tubulin--tyrosine ligase	1.17552	1.2219	14.3418
Raw	4292-5	P54920	Alpha-soluble NSF attachment protein	1.17526	1.15829	33.6669
Raw	11352-42	Q8WZ42	Titin	1.17504	1.21348	19.5888
Raw	10080-9	Q14232	Translation initiation factor eIF-2B subunit alpha	1.17485	1.15076	42.9987
Raw	16043-30	P29353	SHC-transforming protein 1	1.17461	1.20176	29.4322
Raw	11530-37	P08397	Porphobilinogen deaminase	1.1745	1.16533	32.0012
Raw	18925-24	P28066	Proteasome subunit alpha type-5	1.17426	1.19784	22.1396
Raw	19276-124	P62308	Small nuclear ribonucleoprotein G	1.17416	1.17715	23.3597
Raw	18376-19	P08590	Myosin light chain 3	1.17354	1.2959	27.05
Raw	15358-28	P05408	Neuroendocrine protein 7B2	1.17328	1.21942	22.6458
Raw	16751-15	P16860	Natriuretic peptides B	1.17322	1.23643	27.2294
Raw	18180-58	Q8WWV3	Reticulon-4-interacting protein 1, mitochondrial	1.17222	1.1895	20.3645
Raw	16851-50	O43819	Protein SCO2 homolog, mitochondrial	1.17155	1.23968	23.8321
Raw	18175-65	Q99536	Synaptic vesicle membrane protein VAT-1 homolog	1.17136	1.23456	20.9296
Raw	8323-163	Q07654	Trefoil factor 3	1.17082	1.23216	16.5866
Raw	10053-5	Q13418	Integrin-linked protein kinase	1.17071	1.21988	40.2653
Raw	8358-30	P30048	Thioredoxin-dependent peroxide reductase, mitochondrial	1.17058	1.19264	37.1646
Raw	8696-15	Q99999	Galactosylceramide sulfotransferase	1.17029	1.18823	20.1089
Raw	3727-35	P10082	Peptide YY	1.16997	1.16731	18.0082
Raw	3390-72	P42336 P27986	PIK3CA/PIK3R1	1.16881	1.23713	27.0865
Raw	7244-16	Q9H665	IGF-like family receptor 1	1.16863	1.23975	15.3798
Raw	17849-6	Q9Y295	Developmentally-regulated GTP-binding protein 1	1.16738	1.1645	36.8467
Raw	18194-18	Q0Z7S8	Fatty acid-binding protein 9	1.1673	1.20376	17.2595
Raw	5708-1	Q969E1	Liver-expressed antimicrobial peptide 2	1.16725	1.22765	26.0283
Raw	8374-5	P08138	Tumor necrosis factor receptor superfamily member 16	1.16714	1.20725	17.2462
Raw	18897-31	Q92769	Histone deacetylase 2	1.16634	1.22932	27.7623
Raw	10781-19	Q6UXB4	C-type lectin domain family 4 member G	1.1662	1.22751	14.7796
Raw	9832-33	Q93099	Homogentisate 1,2-dioxygenase	1.16617	1.19146	28.538
Raw	6373-54	P80370	Protein delta homolog 1	1.16485	1.2347	14.6442
Raw	9053-16	P52943	Cysteine-rich protein 2	1.16416	1.21176	13.1883
Raw	12637-7	P43155	Carnitine O-acetyltransferase	1.16377	1.17535	39.3623
Raw	17403-14	P45954	Short/branched chain specific acyl-CoA dehydrogenase, mitochondrial	1.1637	1.18745	25.4152
Raw	18375-28	Q9UBH0	Interleukin-36 receptor antagonist protein	1.16339	1.17104	20.5696
Raw	9266-1	Q9NP99	Triggering receptor expressed on myeloid cells 1	1.16286	1.19971	13.6601
Raw	13011-20	P46783	40S ribosomal protein S10	1.16239	1.17009	23.8227
Raw	9830-109	Q9UKW4	Guanine nucleotide exchange factor VAV3	1.16216	1.21405	16.1312
Raw	5004-69	Q15759	Mitogen-activated protein kinase 11	1.16215	1.22683	17.0344
Raw	19448-104	Q16831	Uridine phosphorylase 1	1.16205	1.23002	15.4398
Raw	9738-7	Q96CS3	FAS-associated factor 2	1.16198	1.1641	33.3664
Raw	13988-67	Q9HBL8	NmrA-like family domain-containing protein 1	1.16188	1.23623	19.2021
Raw	19297-4	P11413	Glucose-6-phosphate 1-dehydrogenase	1.16141	1.15561	33.4153
Raw	6518-85	Q9UBU3	Appetite-regulating hormone	1.16061	1.23583	38.0401
Raw	10603-1	P15516	Histatin-3	1.16009	1.20161	18.9342
Raw	11226-16	Q05086	Ubiquitin-protein ligase E3A	1.15908	1.1955	23.2703
Raw	9599-6	Q8IYJ0	PILR alpha-associated neural protein	1.15886	1.24207	13.4512
Raw	2642-4	P68402	Platelet-activating factor acetylhydrolase IB subunit beta	1.15875	1.1677	17.6145
Raw	2602-2	O15123	Angiopoietin-2	1.15875	1.21463	15.1604
Raw	3866-7	Q9Y3A5	Ribosome maturation protein SBDS	1.15862	1.20925	26.2873
Raw	6506-54	P49755	Transmembrane emp24 domain-containing protein 10	1.15843	1.22799	13.5539
Raw	8382-47	Q8IW41	MAP kinase-activated protein kinase 5	1.15831	1.2132	13.222
Raw	18881-7	P48960	CD97 antigen	1.15799	1.20981	14.0698
Raw	9243-10	Q8N1E2	Lysozyme g-like protein 1	1.15686	1.15565	16.7907
Raw	18873-8	P31997	Carcinoembryonic antigen-related cell adhesion molecule 8	1.15686	1.1856	13.8756
Raw	17808-37	Q9NQR4	Omega-amidase NIT2	1.15682	1.22102	35.0632
Raw	6480-1	Q8WVQ1	Soluble calcium-activated nucleotidase 1	1.15653	1.1937	15.2334
Raw	3420-21	Q8N1Q1	Carbonic anhydrase 13	1.15561	1.19359	35.1036
Raw	15588-17	P06280	Alpha-galactosidase A	1.15528	1.17652	16.2673
Raw	11421-10	Q9H223	EH domain-containing protein 4	1.15495	1.16681	23.7895
Raw	14114-18	Q8IYJ0	PILR alpha-associated neural protein	1.15422	1.21826	13.2311
Raw	12460-18	O14818	Proteasome subunit alpha type-7	1.15399	1.18439	27.2908
Raw	9931-20	P04264	Keratin, type II cytoskeletal 1	1.15355	1.20185	17.2129
Raw	3379-29	P41743	Protein kinase C iota type	1.15306	1.21366	29.9318
Raw	9969-8	Q86VW1	Solute carrier family 22 member 16	1.15246	1.17769	21.6997
Raw	8993-151	O43353	Receptor-interacting serine/threonine-protein kinase 2	1.15206	1.20876	13.952
Raw	2770-51	P22362	C-C motif chemokine 1	1.15184	1.18806	20.606
Raw	7861-9	Q01974	Tyrosine-protein kinase transmembrane receptor ROR2	1.15067	1.22545	13.5774
Raw	16867-76	Q00536	Cyclin-dependent kinase 16	1.15056	1.21045	14.9858
Raw	12434-25	P53990	IST1 homolog	1.15051	1.16749	29.5623
Raw	3854-24	Q13765	Nascent polypeptide-associated complex subunit alpha	1.15027	1.1801	30.8209
Raw	13683-18	P51801	Chloride channel protein ClC-Kb	1.15011	1.14264	27.6059
Raw	16809-1	O00746	Nucleoside diphosphate kinase, mitochondrial	1.1499	1.15119	25.3251
Raw	18813-15	Q9NUU7	ATP-dependent RNA helicase DDX19A	1.14927	1.22493	35.5776
Raw	9213-24	O95954	Formimidoyltransferase-cyclodeaminase	1.14913	1.23818	23.8157
Raw	2524-56	P09429	High mobility group protein B1	1.14865	1.16235	20.1992
Raw	3852-19	P25685	DnaJ homolog subfamily B member 1	1.1486	1.18442	23.4136
Raw	7175-4	Q9Y5H1	Protocadherin gamma-A2	1.14857	1.22215	16.6612
Raw	19189-2	P54578	Ubiquitin carboxyl-terminal hydrolase 14	1.14851	1.17516	33.4206
Raw	19213-1	O60575	Serine protease inhibitor Kazal-type 4	1.14823	1.18772	15.349
Raw	17170-15	P10092	Calcitonin gene-related peptide 2	1.1472	1.20207	14.2684
Raw	3405-6	Q9Y3C8	Ubiquitin-fold modifier-conjugating enzyme 1	1.14701	1.18377	16.3879
Raw	7953-20	Q13291	Signaling lymphocytic activation molecule	1.14671	1.18942	14.6359
Raw	9805-51	Q9NPR2	Semaphorin-4B	1.1466	1.21562	12.1543
Raw	12020-39	P07738	Bisphosphoglycerate mutase	1.14604	1.21851	32.9024
Raw	12488-9	Q9ULC4	Malignant T-cell-amplified sequence 1	1.14583	1.18814	16.6005
Raw	11096-57	Q9Y5N5	HemK methyltransferase family member 2	1.14577	1.18134	21.4859
Raw	14007-22	O43252	Bifunctional 3'-phosphoadenosine 5'-phosphosulfate synthase 1	1.14572	1.20669	14.1338
Raw	3358-51	Q00535 Q15078	Cyclin-dependent kinase 5:Cyclin-dependent kinase 5 activator 1 complex	1.14553	1.18236	21.1395
Raw	18192-69	P43359	Melanoma-associated antigen 5	1.14522	1.18606	20.9569
Raw	3351-1	Q13554	Calcium/calmodulin-dependent protein kinase type II subunit beta	1.14514	1.18977	37.4039
Raw	5980-55	Q53S33	BolA-like protein 3	1.14498	1.14368	29.5967
Raw	17370-186	Q9NUJ1	Mycophenolic acid acyl-glucuronide esterase, mitochondrial	1.1445	1.0867	41.3152
Raw	10364-6	Q15796	Mothers against decapentaplegic homolog 2	1.14397	1.19495	37.9743
Raw	3450-4	Q92876	Kallikrein-6	1.14347	1.1983	16.5305
Raw	6285-71	Q14165	Malectin	1.14303	1.17827	30.3315
Raw	14091-42	O75828	Carbonyl reductase [NADPH] 3	1.14296	1.22241	16.6365
Raw	9894-13	Q9UM54	Unconventional myosin-VI	1.14268	1.18888	20.9535
Raw	18329-4	P11908	Ribose-phosphate pyrophosphokinase 2	1.14258	1.20919	15.0847
Raw	9294-45	P55001	Microfibrillar-associated protein 2	1.14248	1.20147	14.7798
Raw	19196-73	Q9BPY8	Homeodomain-only protein	1.14185	1.205	14.681
Raw	13492-44	P38646	Stress-70 protein, mitochondrial	1.14183	1.19227	23.1364
Raw	4721-54	Q07654	Trefoil factor 3	1.14174	1.20552	12.5791
Raw	13393-46	Q9BUN8	Derlin-1	1.14172	1.17987	30.5294
Raw	18173-11	O95154	Aflatoxin B1 aldehyde reductase member 3	1.14156	1.19148	25.659
Raw	3040-59	P10147	C-C motif chemokine 3	1.14136	1.20167	14.9788
Raw	11708-2	P31025	Lipocalin-1	1.14134	1.18483	15.6716
Raw	17739-1	Q16836	Hydroxyacyl-coenzyme A dehydrogenase, mitochondrial	1.14121	1.15714	41.8572
Raw	13544-9	Q92619	Rho GTPase-activating protein 45	1.14057	1.1718	41.0641
Raw	15370-5	Q9Y3E2	BolA-like protein 1	1.14026	1.18965	13.7589
Raw	19367-34	P42126	Enoyl-CoA delta isomerase 1, mitochondrial	1.13989	1.17517	17.6921
Raw	9388-18	Q96PE7	Methylmalonyl-CoA epimerase, mitochondrial	1.13985	1.18062	23.0388
Raw	2429-27	P07357,P07358,P07360	Complement component C8	1.13959	1.18593	22.1788
Raw	10615-18	P25189	Myelin protein P0	1.13948	1.20843	11.4091
Raw	11910-27	Q92988	Homeobox protein DLX-4	1.13947	1.208	31.3936
Raw	6368-9	Q9H114	Cystatin-like 1	1.13946	1.16045	35.913
Raw	3391-10	P48736	Phosphatidylinositol 4,5-bisphosphate 3-kinase catalytic subunit gamma isoform	1.13942	1.1629	20.5761
Raw	5843-60	Q96KQ7	Histone-lysine N-methyltransferase EHMT2	1.13937	1.19436	16.7883
Raw	5867-60	P05089	Arginase-1	1.1392	1.18649	13.8083
Raw	14284-23	Q9P2K8	eIF-2-alpha kinase GCN2	1.1392	1.10581	37.31
Raw	18299-13	P04632	Calpain small subunit 1	1.13862	1.15204	23.3971
Raw	14692-3	Q8N554	Zinc finger protein 276	1.13852	1.2003	20.5314
Raw	13405-61	P20155	Serine protease inhibitor Kazal-type 2	1.13826	1.20083	12.5651
Raw	8235-48	P05060	Secretogranin-1	1.1376	1.18488	12.4407
Raw	13388-57	P29120	Neuroendocrine convertase 1	1.1376	1.19228	12.922
Raw	10424-31	Q9NQX5	Neural proliferation differentiation and control protein 1	1.13739	1.18889	13.0297
Raw	6274-15	Q2TBF2	WSC domain-containing protein 2	1.13728	1.17482	23.3011
Raw	5440-26	P48788	Troponin I, fast skeletal muscle	1.13712	1.16655	19.1481
Raw	12022-12	Q13485	Mothers against decapentaplegic homolog 4	1.13708	1.18547	22.2828
Raw	8794-13	P16444	Dipeptidase 1	1.13678	1.16092	12.0128
Raw	11327-56	P49760	Dual specificity protein kinase CLK2	1.13669	1.18914	17.2441
Raw	11430-49	Q86Y01	E3 ubiquitin-protein ligase DTX1	1.1366	1.18032	15.809
Raw	14227-21	P14649	Myosin light chain 6B	1.13657	1.16841	16.7745
Raw	13507-51	Q15628	Tumor necrosis factor receptor type 1-associated DEATH domain protein	1.13637	1.17549	20.3074
Raw	5459-33	P01037	Cystatin-SN	1.13581	1.24769	21.5777
Raw	19287-59	O43583	Density-regulated protein	1.1358	1.17901	20.4358
Raw	18226-148	P20674	Cytochrome c oxidase subunit 5A, mitochondrial	1.13578	1.13541	41.8529
Raw	2614-28	P52798	Ephrin-A4	1.13572	1.20171	13.4274
Raw	10363-13	P84022	Mothers against decapentaplegic homolog 3	1.1355	1.19208	32.7105
Raw	4476-22	P43403	Tyrosine-protein kinase ZAP-70	1.13534	1.19689	27.2707
Raw	6411-58	Q30KP9	Beta-defensin 135	1.13489	1.18859	15.0412
Raw	7823-22	Q9UJ37	Alpha-N-acetylgalactosaminide alpha-2,6-sialyltransferase 2	1.13486	1.16222	17.7925
Raw	17692-2	O00478	Butyrophilin subfamily 3 member A3	1.13478	1.20235	13.4701
Raw	9764-79	P52597	Heterogeneous nuclear ribonucleoprotein F	1.13465	1.1624	24.8246
Raw	5460-60	Q9UMR2	ATP-dependent RNA helicase DDX19B	1.13462	1.22609	33.5485
Raw	16021-30	P55286	Cadherin-8	1.13456	1.10028	25.5728
Raw	16599-38	Q9HCN4	GPN-loop GTPase 1	1.13455	1.14228	28.1237
Raw	18382-109	P21964	Catechol O-methyltransferase	1.13445	1.17985	17.707
Raw	10418-36	Q86Y82	Syntaxin-12	1.13371	1.16055	14.8335
Raw	10977-55	Q8WVF2	Unique cartilage matrix-associated protein	1.13367	1.16554	12.6295
Raw	16769-20	P60763	Ras-related C3 botulinum toxin substrate 3	1.13365	1.1885	24.6317
Raw	19134-66	P53803	DNA-directed RNA polymerases I, II, and III subunit RPABC4	1.13362	1.20686	19.5354
Raw	13104-32	P98172	Ephrin-B1	1.13352	1.17841	11.5023
Raw	10903-50	Q9UNK0	Syntaxin-8	1.1333	1.19966	17.1968
Raw	5612-16	Q9BX68	Histidine triad nucleotide-binding protein 2, mitochondrial	1.1332	1.16244	26.1151
Raw	2813-11	O00253	Agouti-related protein	1.13319	1.18241	14.1023
Raw	12587-65	P36404	ADP-ribosylation factor-like protein 2	1.13275	1.17692	17.9784
Raw	5245-40	P54646 O43741 P54619	AMP Kinase (alpha2beta2gamma1)	1.13274	1.1511	36.5618
Raw	16081-38	O60218	Aldo-keto reductase family 1 member B10	1.13273	1.18803	25.4767
Raw	12597-68	Q9H1Y0	Autophagy protein 5	1.13263	1.19433	21.6079
Raw	10974-20	P58062	Serine protease inhibitor Kazal-type 7	1.13257	1.18539	13.0726
Raw	9038-12	O76095	Protein JTB	1.13252	1.18847	12.1519
Raw	5660-51	P08294	Extracellular superoxide dismutase [Cu-Zn]	1.13245	1.16918	14.4876
Raw	10426-21	O14653	Golgi SNAP receptor complex member 2	1.13244	1.10668	31.1196
Raw	4588-1	P01298	Pancreatic hormone	1.1324	1.16358	17.3845
Raw	2212-69	P00750	Tissue-type plasminogen activator	1.13232	1.19351	28.3291
Raw	17224-12	P20774	Mimecan	1.13222	1.20258	14.2127
Raw	12034-28	Q01518	Adenylyl cyclase-associated protein 1	1.13203	1.17708	39.5437
Raw	12456-5	Q16875	6-phosphofructo-2-kinase/fructose-2,6-bisphosphatase 3	1.1319	1.19502	13.3338
Raw	12786-61	Q9NPB8	Glycerophosphocholine phosphodiesterase GPCPD1	1.13166	1.19593	15.6538
Raw	13998-26	Q8N142	Adenylosuccinate synthetase isozyme 1	1.13151	1.1667	19.1053
Raw	8975-26	Q92600	Cell differentiation protein RCD1 homolog	1.13147	1.14901	33.5701
Raw	15641-20	Q8IYR6	Tomoregulin-1	1.13118	1.17918	13.6931
Raw	13639-101	O60763	General vesicular transport factor p115	1.13114	1.16917	25.1599
Raw	19130-81	P50452	Serpin B8	1.13102	1.17991	14.5451
Raw	6647-55	P0CG48	PolyUbiquitin K63-linked	1.13098	1.14453	16.8794
Raw	9081-39	Q99726	Zinc transporter 3	1.13089	1.15956	17.1696
Raw	7922-5	P35318	Adrenomedullin	1.13073	1.19544	12.5963
Raw	17854-33	P41227	N-alpha-acetyltransferase 10	1.13039	1.1743	30.7521
Raw	3437-80	P36888	Receptor-type tyrosine-protein kinase FLT3	1.13033	1.1746	21.4275
Raw	3485-28	P61769	Beta-2-microglobulin	1.13029	1.19533	12.7523
Raw	3347-9	P25098	beta-adrenergic receptor kinase 1	1.13025	1.15959	37.6613
Raw	18884-22	Q9UDY4	DnaJ homolog subfamily B member 4	1.12998	1.15207	29.0956
Raw	18408-26	P18085	ADP-ribosylation factor 4	1.12993	1.13828	32.578
Raw	17396-23	P07327	Alcohol dehydrogenase 1A	1.12883	1.19544	23.1304
Raw	12475-48	Q9NZA1	Chloride intracellular channel protein 5	1.1285	1.17378	17.4605
Raw	18397-5	P17516	Aldo-keto reductase family 1 member C4	1.12843	1.20628	29.3137
Raw	15569-15	P02458	Collagen Type II	1.12823	1.14253	17.2235
Raw	15398-2	P55789	FAD-linked sulfhydryl oxidase ALR	1.12814	1.19468	22.88
Raw	18310-26	P63302	Selenoprotein W	1.12808	1.18421	14.7447
Raw	18381-16	P05091	Aldehyde dehydrogenase, mitochondrial	1.12801	1.1938	18.5367
Raw	19177-7	Q7L9L4	MOB kinase activator 1B	1.12796	1.15101	35.6297
Raw	8009-121	Q15526	Surfeit locus protein 1	1.12791	1.1788	17.5652
Raw	13653-335	Q9BQ69	O-acetyl-ADP-ribose deacetylase MACROD1	1.12784	1.17343	14.746
Raw	7852-9	Q9H2K0	Translation initiation factor IF-3, mitochondrial	1.12738	1.11727	47.4745
Raw	16785-45	Q01523	Defensin-5	1.12699	1.15144	17.81
Raw	12365-108	Q9Y265	RuvB-like 1	1.12668	1.16794	15.7932
Raw	2846-24	P62979	Ubiquitin+1, truncated mutation for UbB	1.12667	1.16187	18.3779
Raw	4556-10	Q6ZMJ4	Interleukin-34	1.12655	1.17688	20.3906
Raw	8991-115	Q96PJ5	Fc receptor-like protein 4	1.12655	1.16158	17.3067
Raw	4534-10	Q9GZN4	Brain-specific serine protease 4	1.12641	1.1617	11.229
Raw	16919-1	P07108	Acyl-CoA-binding protein	1.12638	1.19627	15.7694
Raw	19303-64	Q6UWS5	Protein PET117 homolog, mitochondrial	1.12624	1.1999	12.9909
Raw	15441-6	P17900	Ganglioside GM2 activator	1.12624	1.19883	11.1981
Raw	5315-22	P45379	Troponin T, cardiac muscle	1.12581	1.18577	20.4938
Raw	2693-20	P13725	Oncostatin-M	1.12558	1.15167	21.9748
Raw	10346-5	P40763	Signal transducer and activator of transcription 3	1.12556	1.17277	36.0497
Raw	5810-25	P13385	Teratocarcinoma-derived growth factor 1	1.12553	1.18069	11.3297
Raw	19112-2	Q969E4	Transcription elongation factor A protein-like 3	1.12546	1.17261	14.1385
Raw	7871-16	Q24JP5	Transmembrane protein 132A	1.12506	1.18447	15.492
Raw	13102-1	Q96BQ1	Protein FAM3D	1.12506	1.15247	13.4546
Raw	9844-138	P35609	Alpha-actinin-2	1.12485	1.15234	26.4837
Raw	9838-4	Q15797	Mothers against decapentaplegic homolog 1	1.12464	1.21166	21.0162
Raw	12573-80	O75382	Tripartite motif-containing protein 3	1.12461	1.17184	14.8083
Raw	10600-24	O14967	Calmegin	1.1246	1.10219	38.0503
Raw	10699-52	Q07954	Prolow-density lipoprotein receptor-related protein 1	1.12441	1.1775	11.0742
Raw	3813-3	P06241	Tyrosine-protein kinase Fyn	1.12412	1.14662	34.6307
Raw	11516-7	P07148	Fatty acid-binding protein, liver	1.12372	1.15477	18.7826
Raw	13093-6	Q8WVN6	Secreted and transmembrane protein 1	1.12365	1.17403	13.4921
Raw	11382-5	P53004	Biliverdin reductase A	1.12365	1.15867	26.6375
Raw	6485-59	P15814	Immunoglobulin lambda-like polypeptide 1	1.12354	1.16724	19.4997
Raw	2692-74	P14555	Phospholipase A2, membrane associated	1.12348	1.19949	19.4789
Raw	12686-15	P25325	3-mercaptopyruvate sulfurtransferase	1.12344	1.17278	16.5774
Raw	12812-25	P14621	Acylphosphatase-2	1.12336	1.15656	14.5166
Raw	4460-8	O15530	3-phosphoinositide-dependent protein kinase 1	1.12331	1.17557	37.3168
Raw	9478-69	Q14558	Phosphoribosyl pyrophosphate synthase-associated protein 1	1.12313	1.14284	15.3548
Raw	9321-400	P08949	Neuromedin-B	1.1231	1.14753	11.6859
Raw	3192-3	Q96KP4	Cytosolic non-specific dipeptidase	1.12308	1.12986	18.8934
Raw	6223-5	Q16661	Guanylate cyclase activator 2B	1.12296	1.17174	14.1154
Raw	3836-51	P61960	Ubiquitin-fold modifier 1	1.12271	1.15158	21.4262
Raw	5731-1	Q6UWN8	Serine protease inhibitor Kazal-type 6	1.12252	1.17157	12.3984
Raw	7962-11	P0C7L1	Serine protease inhibitor Kazal-type 8	1.12237	1.14967	14.4764
Raw	15539-15	Q96PX8	SLIT and NTRK-like protein 1	1.12236	1.15863	11.9508
Raw	5726-49	Q6PDA7	Sperm-associated antigen 11A	1.12226	1.17674	14.1761
Raw	15698-6	P40222	Alpha-taxilin	1.12211	1.1808	12.7463
Raw	10462-14	Q9Y5Q6	Insulin-like peptide INSL5	1.12208	1.17218	18.0054
Raw	15653-9	Q03692	Collagen alpha-1(X) chain	1.12197	1.13833	21.1812
Raw	4324-33	P09228	Cystatin-SA	1.12191	1.15768	14.3194
Raw	17377-1	P42330	Aldo-keto reductase family 1 member C3	1.12189	1.17957	15.3832
Raw	13022-20	O14683	Tumor protein p53-inducible protein 11	1.12189	1.15803	29.6986
Raw	3469-74	P51812	Ribosomal protein S6 kinase alpha-3	1.12189	1.12615	33.7518
Raw	13568-30	P55036	26S proteasome non-ATPase regulatory subunit 4	1.12182	1.15331	14.5885
Raw	13007-66	Q6JVE6	Epididymal-specific lipocalin-10	1.12177	1.16006	19.0743
Raw	15312-14	Q9UL18	Protein argonaute-1	1.1217	1.12406	28.7013
Raw	8424-269	P35222	Catenin beta-1	1.12148	1.15177	17.8311
Raw	10737-96	P30740	Leukocyte elastase inhibitor	1.12146	1.15812	16.069
Raw	10675-223	Q9Y320	Thioredoxin-related transmembrane protein 2	1.12125	1.13359	21.0657
Raw	7139-14	Q8IW52	SLIT and NTRK-like protein 4	1.12119	1.14726	10.8749
Raw	3495-15	P80162	C-X-C motif chemokine 6	1.12108	1.13539	23.3704
Raw	8274-64	O15400	Syntaxin-7	1.12101	1.15301	13.7033
Raw	11140-56	P02452	Collagen alpha-1(I) chain	1.12077	1.12478	20.3492
Raw	14246-50	O60496	Docking protein 2	1.12061	1.18492	42.1488
Raw	19274-80	Q13424	Alpha-1-syntrophin	1.12061	1.17052	37.7031
Raw	5066-134	Q08708	CMRF35-like molecule 6	1.12053	1.17141	11.5005
Raw	9531-24	O00453	Leukocyte-specific transcript 1 protein	1.12045	1.16621	14.7016
Raw	13634-209	O00625	Pirin	1.12044	1.16343	13.0798
Raw	17150-8	P61604	10 kDa heat shock protein, mitochondrial	1.12035	1.0915	36.3684
Raw	12008-3	P09564	T-cell antigen CD7	1.12019	1.19458	15.0234
Raw	7081-2	O00481	Butyrophilin subfamily 3 member A1	1.12017	1.10881	19.8381
Raw	13083-18	P26640	Valine--tRNA ligase	1.12	1.16639	15.2166
Raw	7011-8	Q6PIL6	Kv channel-interacting protein 4	1.11999	1.06784	31.6615
Raw	4965-27	P06576	ATP synthase subunit beta, mitochondrial	1.11982	1.14629	21.3985
Raw	12779-30	Q9UKN5	PR domain zinc finger protein 4	1.11978	1.16695	15.4538
Raw	15426-5	Q99519	Sialidase-1	1.1197	1.1617	13.8368
Raw	12387-7	P50479	PDZ and LIM domain protein 4	1.11963	1.1814	11.72
Raw	15640-54	Q01995	Transgelin	1.11959	1.18109	13.5591
Raw	13118-5	Q9H4F8	SPARC-related modular calcium-binding protein 1	1.11958	1.1715	11.5826
Raw	9254-18	P12319	High affinity immunoglobulin epsilon receptor subunit alpha	1.11928	1.16918	18.5771
Raw	4436-1	O75355	Ectonucleoside triphosphate diphosphohydrolase 3	1.11907	1.17383	18.431
Raw	11572-4	P50570	Dynamin-2	1.11897	1.18806	36.8125
Raw	9757-29	Q8N8S7	Protein enabled homolog	1.11863	1.10812	25.5501
Raw	8469-41	P18065	Insulin-like growth factor-binding protein 2	1.11859	1.13426	14.3552
Raw	5734-13	Q96NY8	Nectin-4	1.11854	1.16017	10.6733
Raw	12853-112	Q9NZR1	Tropomodulin-2	1.11852	1.16166	29.084
Raw	13578-98	O94929	Actin-binding LIM protein 3	1.11851	1.16971	20.7276
Raw	18909-11	Q96B26	Exosome complex component RRP43	1.11833	1.14551	16.5339
Raw	3723-1	P16860	Brain natriuretic peptide 32	1.1183	1.15734	17.9769
Raw	13534-20	P54296	Myomesin-2	1.1181	1.15377	22.0519
Raw	11926-23	Q6PD74	Alpha- and gamma-adaptin-binding protein p34	1.11799	1.17042	24.4535
Raw	19127-1	O14558	Heat shock protein beta-6	1.11776	1.17952	10.7962
Raw	9808-41	Q9UPQ9	Trinucleotide repeat-containing gene 6B protein	1.11746	1.15526	14.2699
Raw	9191-8	Q03403	Trefoil factor 2	1.11743	1.17542	12.4852
Raw	13931-22	O00233	26S proteasome non-ATPase regulatory subunit 9	1.11741	1.15284	20.1573
Raw	12933-17	Q8TC92	Ecto-NOX disulfide-thiol exchanger 1	1.11738	1.14161	20.9543
Raw	19183-164	P30050	60S ribosomal protein L12	1.11735	1.13637	19.9438
Raw	2997-8	P57087	Junctional adhesion molecule B	1.11729	1.17864	12.1346
Raw	17706-4	Q13522	Protein phosphatase 1 regulatory subunit 1A	1.11665	1.15286	16.4085
Raw	19563-3	Q9BYH1	Seizure 6-like protein	1.1165	1.16757	10.9503
Raw	16768-3	P14923	Junction plakoglobin	1.11634	1.16026	11.5944
Raw	12352-70	Q96B67	Arrestin domain-containing protein 3	1.1162	1.15481	14.115
Raw	9022-49	Q7Z7B7	Beta-defensin 132	1.11617	1.16052	17.8953
Raw	5680-54	Q9NPH6	Odorant-binding protein 2b	1.11611	1.19531	13.5879
Raw	19523-215	Q99497	Protein DJ-1	1.11607	1.1553	22.8878
Raw	17758-79	Q7Z4W1	L-xylulose reductase	1.11602	1.14993	23.8407
Raw	18270-10	Q12962	Transcription initiation factor TFIID subunit 10	1.1159	1.16855	15.1988
Raw	17512-2	Q13287	N-myc-interactor	1.11589	1.14832	22.2518
Raw	9374-24	Q16517	Neuronatin	1.11572	1.11068	35.3466
Raw	13719-19	O96013	Serine/threonine-protein kinase PAK 4	1.11569	1.15237	22.6891
Raw	12684-5	Q9Y6U3	Adseverin	1.11563	1.13273	12.4369
Raw	12676-1	Q9BY11	Protein kinase C and casein kinase substrate in neurons protein 1	1.11558	1.14156	31.0833
Raw	18339-207	P49720	Proteasome subunit beta type-3	1.11557	1.1778	12.2327
Raw	8957-72	Q96DZ1	Endoplasmic reticulum lectin 1	1.11556	1.16459	13.8166
Raw	16610-13	Q7Z4F1	Low-density lipoprotein receptor-related protein 10	1.11547	1.17291	10.2529
Raw	6247-9	O00241	Signal-regulatory protein beta-1	1.11539	1.14977	9.89489
Raw	15414-316	P00338	L-lactate dehydrogenase A chain	1.1152	1.16927	22.424
Raw	7748-11	P19404	NADH dehydrogenase [ubiquinone] flavoprotein 2, mitochondrial	1.1151	1.13028	18.0456
Raw	5601-2	Q96PD5	N-acetylmuramoyl-L-alanine amidase	1.11505	1.16333	13.3701
Raw	11211-7	Q15813	Tubulin-specific chaperone E	1.11494	1.15571	35.3976
Raw	19117-3	Q96A00	Protein phosphatase 1 regulatory subunit 14A	1.11492	1.12049	36.6272
Raw	17196-5	Q16740	ATP-dependent Clp protease proteolytic subunit, mitochondrial	1.11468	1.12955	18.0485
Raw	12378-71	O15533	Tapasin	1.11384	1.15424	19.0729
Raw	8587-21	Q6IE38	Serine protease inhibitor Kazal-type 14	1.1138	1.15972	13.3204
Raw	16079-2	P42680	Tyrosine-protein kinase Tec	1.11364	1.13852	24.0269
Raw	4982-54	P19957	Elafin	1.11362	1.15765	14.4392
Raw	8040-9	Q68G75	LEM domain-containing protein 1	1.1136	1.15342	15.647
Raw	12546-1	P53814	Smoothelin	1.11351	1.13729	29.0267
Raw	4834-61	P29317	Ephrin type-A receptor 2	1.11345	1.16452	10.4236
Raw	10036-201	Q9H4I2	Zinc fingers and homeoboxes protein 3	1.11344	1.14281	13.4415
Raw	8892-14	Q5VY43	Platelet endothelial aggregation receptor 1	1.11339	1.16515	29.4791
Raw	6633-43	B0FP48	Uroplakin-3b-like protein	1.1133	1.16651	15.6045
Raw	15506-34	Q9Y561	Low-density lipoprotein receptor-related protein 12	1.11305	1.17963	14.6804
Raw	11351-233	Q9H9Q4	Non-homologous end-joining factor 1	1.11279	1.15732	12.0386
Raw	12842-43	O60499	Syntaxin-10	1.11265	1.17463	11.3958
Raw	11212-7	Q8NBS9	Thioredoxin domain-containing protein 5	1.1126	1.14951	11.0953
Raw	13947-371	Q9BQG2	Peroxisomal NADH pyrophosphatase NUDT12	1.11249	1.18084	15.6354
Raw	6609-22	P09543	2',3'-cyclic-nucleotide 3'-phosphodiesterase	1.1124	1.14536	29.271
Raw	12595-11	P28289	Tropomodulin-1	1.11238	1.14936	18.3673
Raw	7863-50	O00264	Membrane-associated progesterone receptor component 1	1.11229	1.1754	11.5252
Raw	12993-21	Q8TAT6	Nuclear protein localization protein 4 homolog	1.11229	1.15481	34.5085
Raw	11543-84	Q9UHB6	LIM domain and actin-binding protein 1	1.11213	1.16168	15.6228
Raw	8556-5	Q9H6L5	Protein FAM134B	1.11213	1.11951	13.7721
Raw	2976-58	Q02413	Desmoglein-1	1.11208	1.1555	16.1415
Raw	3630-27	Q8N126	Cell adhesion molecule 3	1.11197	1.15889	10.679
Raw	2609-59	P01034	Cystatin-C	1.11195	1.17197	11.2377
Raw	5484-63	P61247	40S ribosomal protein S3a	1.1119	1.12743	14.4087
Raw	5798-3	P55957	BH3-interacting domain death agonist	1.11182	1.14973	16.8587
Raw	9118-7	Q9BQI7	PH and SEC7 domain-containing protein 2	1.1118	1.13115	15.0863
Raw	6151-18	P46734	Dual specificity mitogen-activated protein kinase kinase 3	1.11169	1.16501	14.5648
Raw	11424-4	P16930	Fumarylacetoacetase	1.11168	1.14764	15.9342
Raw	11481-25	Q8TDQ0	Hepatitis A virus cellular receptor 2	1.11159	1.16406	13.3788
Raw	7745-3	Q9NZ45	CDGSH iron-sulfur domain-containing protein 1	1.1115	1.15718	12.8104
Raw	15447-45	Q00796	Sorbitol dehydrogenase	1.11137	1.13538	26.4282
Raw	9002-36	Q86U17	Serpin A11	1.11121	1.12376	13.6248
Raw	3083-71	Q9HAV5	Tumor necrosis factor receptor superfamily member 27	1.11114	1.17233	13.8521
Raw	3419-49	Q13557	Calcium/calmodulin-dependent protein kinase type II subunit delta	1.11111	1.14244	32.0986
Raw	14037-18	Q9H6Z4	Ran-binding protein 3	1.11059	1.14755	11.9087
Raw	5646-20	Q93091	Ribonuclease K6	1.11051	1.17393	11.6483
Raw	13242-134	Q9BYB0	SH3 and multiple ankyrin repeat domains protein 3	1.1105	1.16061	16.9073
Raw	5753-21	Q7Z5A9	Protein FAM19A1	1.11049	1.10322	22.759
Raw	13728-19	P30040	Endoplasmic reticulum resident protein 29	1.11023	1.12315	37.987
Raw	12939-1	O15160	DNA-directed RNA polymerases I and III subunit RPAC1	1.1102	1.15298	16.7748
Raw	6289-78	Q6ZRI8	Rho GTPase-activating protein 36	1.11018	1.16482	13.2463
Raw	18947-3	Q96PB8	Leucine-rich repeat-containing protein 3B	1.11014	1.1684	14.8653
Raw	2855-49	P27361	Mitogen-activated protein kinase 3	1.11014	1.18072	33.2709
Raw	9078-207	Q13884	Beta-1-syntrophin	1.1098	1.17135	36.1294
Raw	14151-4	P05161	Ubiquitin-like protein ISG15	1.10967	1.11575	17.8943
Raw	9901-28	Q9GZT9	Egl nine homolog 1	1.10954	1.16231	16.4391
Raw	6234-74	Q6UXI7	Vitrin	1.10935	1.17099	10.2901
Raw	11592-1	Q15717	ELAV-like protein 1	1.1093	1.10104	16.322
Raw	8044-90	P55808	Glycoprotein Xg	1.1093	1.13477	12.4089
Raw	8893-29	P09874	Poly [ADP-ribose] polymerase 1	1.1092	1.14891	12.3114
Raw	9638-2	Q495A1	T-cell immunoreceptor with Ig and ITIM domains	1.10918	1.17357	12.5113
Raw	11118-107	Q9H0T7	Ras-related protein Rab-17	1.10914	1.16364	17.8436
Raw	18315-38	Q96DX8	Receptor-transporting protein 4	1.10903	1.17049	29.3044
Raw	6899-37	Q9H0N5	Pterin-4-alpha-carbinolamine dehydratase 2	1.10901	1.15565	24.3923
Raw	3362-61	Q9BU40	Chordin-like protein 1	1.10886	1.16717	13.3935
Raw	6366-38	Q96J42	Thioredoxin domain-containing protein 15	1.10886	1.10656	21.9382
Raw	12357-41	O95721	Synaptosomal-associated protein 29	1.10873	1.17397	15.3516
Raw	11319-106	P49959	Double-strand break repair protein MRE11	1.10865	1.16994	14.254
Raw	8990-42	P54709	Sodium/potassium-transporting ATPase subunit beta-3	1.10847	1.09433	23.2811
Raw	17672-184	P27352	Gastric intrinsic factor	1.10832	1.173	15.4845
Raw	10396-6	Q07820	Induced myeloid leukemia cell differentiation protein Mcl-1	1.10822	1.15246	15.4937
Raw	18868-7	Q13185	Chromobox protein homolog 3	1.10817	1.13612	16.1934
Raw	19282-3	P51153	Ras-related protein Rab-13	1.10798	1.1581	19.1479
Raw	3321-2	Q13007	Interleukin-24	1.10784	1.12252	16.0837
Raw	6625-31	Q8NBU5	ATPase family AAA domain-containing protein 1	1.10776	1.11982	13.0647
Raw	9359-9	Q6UY11	Protein delta homolog 2	1.10774	1.15048	8.76004
Raw	9843-5	P12814	Alpha-actinin-1	1.10773	1.14393	40.0265
Raw	6377-54	Q7Z4W2	Lysozyme-like protein 2	1.10764	1.13942	13.5507
Raw	6334-9	P36268	Inactive gamma-glutamyltranspeptidase 2	1.10748	1.15123	18.4536
Raw	9504-19	P51159	Ras-related protein Rab-27A	1.10746	1.14129	15.6039
Raw	15446-25	Q02297	Neuregulin-1, sensory and motor neuron-derived factor isoform	1.10743	1.15612	14.689
Raw	13954-9	Q96EK6	Glucosamine 6-phosphate N-acetyltransferase	1.10739	1.19119	35.6485
Raw	4962-52	Q49AH0	Cerebral dopamine neurotrophic factor	1.10735	1.17386	11.3765
Raw	5478-50	Q04609	Glutamate carboxypeptidase 2	1.10693	1.18602	15.7769
Raw	10758-2	O60938	Keratocan	1.10681	1.14926	15.3877
Raw	9997-12	Q92575	UBX domain-containing protein 4	1.1068	1.15656	28.4286
Raw	18866-8	Q96LZ3	Calcineurin subunit B type 2	1.10675	1.14699	14.3391
Raw	11122-97	Q9NZD8	Maspardin	1.10674	1.15177	29.1191
Raw	13506-10	Q9NX74	tRNA-dihydrouridine(20) synthase [NAD(P)+]-like	1.10668	1.15083	16.8985
Raw	17694-32	Q9UL46	Proteasome activator complex subunit 2	1.10661	1.15866	23.5785
Raw	6621-10	P04090	Prorelaxin H2	1.10647	1.15595	12.9386
Raw	10447-18	Q9H361	Polyadenylate-binding protein 3	1.10647	1.14475	15.9909
Raw	16609-106	Q6UWL6	Kin of IRRE-like protein 2	1.10643	1.14513	15.665
Raw	18242-8	Q15506	Sperm surface protein Sp17	1.10641	1.15264	11.6257
Raw	14124-6	O43921	Ephrin-A2	1.10637	1.18543	10.5483
Raw	8028-22	Q9NQ38	Serine protease inhibitor Kazal-type 5	1.10629	1.1557	11.6841
Raw	11462-8	O43251	RNA binding protein fox-1 homolog 2	1.1061	1.161	13.2012
Raw	9043-7	Q9UBB9	Tuftelin-interacting protein 11	1.10602	1.14	16.6487
Raw	18306-1	O75781	Paralemmin-1	1.10593	1.14951	11.1397
Raw	17764-108	P08134	Rho-related GTP-binding protein RhoC	1.10585	1.13103	36.3341
Raw	14314-6	Q13356	Peptidyl-prolyl cis-trans isomerase-like 2	1.10581	1.15195	16.5562
Raw	9199-6	P60604	Ubiquitin-conjugating enzyme E2 G2	1.10558	1.17751	12.1747
Raw	9511-61	O95156	Neurexophilin-2	1.10544	1.13045	20.6655
Raw	6611-8	Q6UW63	KDEL motif-containing protein 1	1.10539	1.1128	21.1458
Raw	11486-26	Q15697	Zinc finger protein 174	1.1052	1.13299	10.336
Raw	4224-7	O60506	Heterogeneous nuclear ribonucleoprotein Q	1.10517	1.14361	22.3443
Raw	12574-36	P20800	Endothelin-2	1.10499	1.17631	13.0467
Raw	8967-6	Q9BV47	Dual specificity protein phosphatase 26	1.10496	1.13965	16.0028
Raw	5229-90	P20839	Inosine-5'-monophosphate dehydrogenase 1	1.10492	1.10067	24.5652
Raw	9877-28	P46109	Crk-like protein	1.10464	1.10572	25.246
Raw	18307-71	Q9H2U2	Inorganic pyrophosphatase 2, mitochondrial	1.1046	1.16199	18.1366
Raw	8778-3	Q13253	Noggin	1.10454	1.18372	12.457
Raw	8921-139	Q86U42	Polyadenylate-binding protein 2	1.10449	1.12215	19.4442
Raw	10722-13	P43405	Tyrosine-protein kinase SYK	1.10448	1.15224	20.0982
Raw	4138-25	Q9NYY1	Interleukin-20	1.10445	1.12536	18.4711
Raw	12671-35	O43704	Sulfotransferase family cytosolic 1B member 1	1.10427	1.15549	14.1459
Raw	11476-43	Q9UN37	Vacuolar protein sorting-associated protein 4A	1.10426	1.18772	28.9339
Raw	12350-86	P15036	Protein C-ets-2	1.10424	1.16556	11.5388
Raw	17765-3	O95149	Snurportin-1	1.10421	1.13435	33.5618
Raw	2823-7	Q86VX2	COMM domain-containing protein 7	1.10412	1.13315	21.1551
Raw	9248-36	Q969H8	Myeloid-derived growth factor	1.10406	1.14286	11.1462
Raw	12449-16	O43447	Peptidyl-prolyl cis-trans isomerase H	1.10402	1.10407	26.4239
Raw	19131-184	Q01085	Nucleolysin TIAR	1.104	1.1737	23.2437
Raw	14106-46	P52306	Rap1 GTPase-GDP dissociation stimulator 1	1.10398	1.16079	12.708
Raw	17516-7	P20336	Ras-related protein Rab-3A	1.10395	1.14792	15.5553
Raw	5476-66	P05129	Protein kinase C gamma type	1.10388	1.15079	10.5797
Raw	11633-89	O95433	Activator of 90 kDa heat shock protein ATPase homolog 1	1.10381	1.12173	18.2052
Raw	3799-11	P07451	Carbonic anhydrase 3	1.10373	1.11414	19.6322
Raw	9297-12	Q7Z7M8	UDP-GlcNAc:betaGal beta-1,3-N-acetylglucosaminyltransferase 8	1.10339	1.13777	9.35206
Raw	2783-18	P16619	C-C motif chemokine 3-like 1	1.10337	1.15004	13.6165
Raw	9025-5	Q9NZD4	Alpha-hemoglobin-stabilizing protein	1.10317	1.12208	18.0121
Raw	3399-31	Q8WWQ8	Stabilin-2	1.10314	1.10988	19.6358
Raw	8325-37	P08319	Alcohol dehydrogenase 4	1.10309	1.19061	26.1907
Raw	3122-6	Q9NR28	Diablo homolog, mitochondrial	1.10309	1.14183	12.4463
Raw	10761-5	Q15363	Transmembrane emp24 domain-containing protein 2	1.10276	1.13983	11.6214
Raw	4496-60	P39900	Macrophage metalloelastase	1.1027	1.13703	16.6344
Raw	6997-32	Q9ULW5	Ras-related protein Rab-26	1.10268	1.13349	12.1244
Raw	16614-27	Q2MKA7	R-spondin-1	1.10268	1.15526	9.83528
Raw	12986-12	Q9NUP9	Protein lin-7 homolog C	1.10266	1.13596	21.0541
Raw	16902-17	P11279	Lysosome-associated membrane glycoprotein 1	1.10258	1.13612	10.7559
Raw	3445-53	Q13261	Interleukin-15 receptor subunit alpha	1.10244	1.13285	12.1197
Raw	10606-34	Q5JTV8	Torsin-1A-interacting protein 1	1.10238	1.15663	13.3992
Raw	6362-6	Q9H1Z8	Augurin	1.10233	1.15781	13.241
Raw	16292-288	P09681	Gastric inhibitory polypeptide	1.10227	1.15771	18.3462
Raw	10907-116	Q9P121	Neurotrimin	1.10212	1.14657	9.774
Raw	8243-55	P00995	Serine protease inhibitor Kazal-type 1	1.1021	1.13768	10.7771
Raw	2778-10	Q9GZX6	Interleukin-22	1.10204	1.11236	14.8916
Raw	14623-26	P55854	Small ubiquitin-related modifier 3	1.10204	1.08925	16.9962
Raw	2615-60	P52803	Ephrin-A5	1.10193	1.16606	10.2702
Raw	16299-13	Q495A1	T-cell immunoreceptor with Ig and ITIM domains	1.10177	1.12522	16.3059
Raw	2944-66	P41271	Neuroblastoma suppressor of tumorigenicity 1	1.10173	1.15346	14.3912
Raw	6245-4	Q92692	Nectin-2	1.10146	1.16123	11.5997
Raw	2829-19	Q8NEV9 Q14213	Interleukin-27	1.10138	1.18853	12.5034
Raw	2838-53	Q9ULZ9	Matrix metalloproteinase-17	1.10132	1.13803	14.5356
Raw	3359-11	P49336 P24863	Cyclin-dependent kinase 8:Cyclin-C complex	1.10123	1.14032	19.6947
Raw	6416-8	Q86XP6	Gastrokine-2	1.10121	1.16159	15.3112
Raw	2834-54	O60259	Kallikrein-8	1.10119	1.14694	12.4025
Raw	13990-1	P11498	Pyruvate carboxylase, mitochondrial	1.10118	1.15354	14.5907
Raw	18871-24	Q9BQI0	Allograft inflammatory factor 1-like	1.10113	1.15438	12.1081
Raw	12480-9	Q96G74	OTU domain-containing protein 5	1.10108	1.12878	20.6209
Raw	14615-46	Q9BYR9	Keratin-associated protein 2-4	1.10103	1.15935	13.0673
Raw	14112-40	Q969Z4	Tumor necrosis factor receptor superfamily member 19L	1.10093	1.14515	14.4297
Raw	13431-74	Q6UWV7	Membrane protein FAM159A	1.10086	1.14376	15.9213
Raw	2859-69	Q9BY41	Histone deacetylase 8	1.10075	1.14055	15.8498
Raw	17436-193	P78368	Casein kinase I isoform gamma-2	1.10071	1.13061	34.245
Raw	11134-30	Q9UGC7	Peptide chain release factor 1-like, mitochondrial	1.10069	1.12925	19.5813
Raw	7994-41	Q86YB8	ERO1-like protein beta	1.10069	1.12049	15.4667
Raw	17205-21	P20339	Ras-related protein Rab-5A	1.10066	1.10775	31.8474
Raw	3317-33	O43464	Serine protease HTRA2, mitochondrial	1.10055	1.13127	17.5481
Raw	12975-11	P35900	Keratin, type I cytoskeletal 20	1.10041	1.12795	18.5002
Raw	11383-41	P08729	Keratin, type II cytoskeletal 7	1.10025	1.15634	14.7723
Raw	10572-65	O60676	Cystatin-8	1.10011	1.1503	10.6174
Raw	12861-13	Q9NYL9	Tropomodulin-3	1.10004	1.14565	23.7605
Raw	19639-53	P10997	Islet amyloid polypeptide	1.09999	1.15689	10.2397
Raw	3858-5	P24666	Low molecular weight phosphotyrosine protein phosphatase	1.09997	1.12216	27.7626
Raw	4920-10	P61626	Lysozyme C	1.09978	1.14786	13.0062
Raw	11177-16	P13647	Keratin, type II cytoskeletal 5	1.09958	1.16658	14.1567
Raw	8064-125	P15151	Poliovirus receptor	1.09945	1.13241	12.7476
Raw	7809-22	Q9BWV2	Spermatogenesis-associated protein 9	1.09923	1.15437	13.2752
Raw	9723-105	Q9H8L6	Multimerin-2	1.09917	1.15011	15.7437
Raw	9745-20	O60573	Eukaryotic translation initiation factor 4E type 2	1.09908	1.10327	20.7344
Raw	4673-13	P05231	Interleukin-6	1.09898	1.10843	20.2619
Raw	11456-2	Q96LZ2	Melanoma-associated antigen B10	1.09896	1.12487	16.0554
Raw	8304-50	O00300	Tumor necrosis factor receptor superfamily member 11B	1.09895	1.1386	11.0836
Raw	19316-2	Q8IWL3	Iron-sulfur cluster co-chaperone protein HscB, mitochondrial	1.09891	1.15497	15.1011
Raw	6587-6	Q96NI6	Leucine-rich repeat and fibronectin type-III domain-containing protein 5	1.09887	1.15564	15.607
Raw	10082-251	P07196	Neurofilament light polypeptide	1.09882	1.11445	14.5913
Raw	5598-3	Q9H772	Gremlin-2	1.09877	1.15089	11.5367
Raw	13098-93	O43915	Vascular endothelial growth factor D	1.0987	1.12283	10.3081
Raw	13436-54	P56270	Myc-associated zinc finger protein	1.09866	1.14067	10.8702
Raw	16865-62	Q92804	TATA-binding protein-associated factor 2N	1.09866	1.1302	18.5229
Raw	6227-1	O43240	Kallikrein-10	1.09863	1.13734	12.0803
Raw	5636-10	P55083	Microfibril-associated glycoprotein 4	1.09853	1.13078	18.1764
Raw	8013-9	Q9H0V9	VIP36-like protein	1.09852	1.1173	23.6315
Raw	16323-8	Q9Y4C0	Neurexin-3	1.09847	1.14808	9.98872
Raw	11103-24	P04792	Heat shock protein beta-1	1.09844	1.13391	35.8086
Raw	2962-50	P12272	Parathyroid hormone-related protein	1.0984	1.14555	12.0627
Raw	3197-70	P14735	Insulin-degrading enzyme	1.09834	1.14786	16.5427
Raw	13516-46	Q5J8M3	ER membrane protein complex subunit 4	1.09827	1.13515	10.2665
Raw	14331-262	P63172	Dynein light chain Tctex-type 1	1.09825	1.15457	11.1646
Raw	6925-26	Q9Y5X2	Sorting nexin-8	1.09825	1.17212	33.274
Raw	13966-30	Q5VTT5	Myomesin-3	1.09813	1.14479	12.7042
Raw	19365-11	O15382	Branched-chain-amino-acid aminotransferase, mitochondrial	1.0981	1.11228	36.6357
Raw	13488-3	P53367	Arfaptin-1	1.09806	1.10356	39.5142
Raw	17154-2	Q15185	Prostaglandin E synthase 3	1.09802	1.14869	14.8313
Raw	10910-6	O75871	Carcinoembryonic antigen-related cell adhesion molecule 4	1.09793	1.16315	10.0725
Raw	4543-65	Q86Y22	Collagen alpha-1(XXIII) chain	1.0979	1.13728	20.9105
Raw	8660-5	Q9NRN5	Olfactomedin-like protein 3	1.0978	1.1361	12.6626
Raw	11135-5	Q7Z7F7	39S ribosomal protein L55, mitochondrial	1.09772	1.08587	38.2341
Raw	15627-83	P31749	RAC-alpha serine/threonine-protein kinase	1.09758	1.10435	32.9428
Raw	7144-234	Q96I82	Kazal-type serine protease inhibitor domain-containing protein 1	1.09755	1.09272	12.4445
Raw	11514-196	P13987	CD59 glycoprotein	1.09749	1.14263	7.72176
Raw	9940-35	Q4G0W2	Dual specificity phosphatase 28	1.09733	1.09019	37.2282
Raw	17721-82	O60861	Growth arrest-specific protein 7	1.09728	1.14226	10.6531
Raw	8479-4	P09238	Stromelysin-2	1.09724	1.15687	13.065
Raw	10339-48	P09104	Gamma-enolase	1.0972	1.14524	30.9492
Raw	5026-66	P23396	40S ribosomal protein S3	1.09716	1.14724	11.4829
Raw	3825-18	P45983	Mitogen-activated protein kinase 8	1.09713	1.10316	22.1793
Raw	2500-2	Q9Y264	Angiopoietin-4	1.09711	1.11354	15.7033
Raw	5609-92	Q7Z5A7	Protein FAM19A5	1.09708	1.15967	9.42638
Raw	5618-50	P58499	Protein FAM3B	1.09705	1.13792	13.7786
Raw	19129-15	Q2M296	Methenyltetrahydrofolate synthase domain-containing protein	1.09703	1.15401	16.9036
Raw	5110-84	P58400	Neurexin-1-beta	1.09701	1.15956	9.52729
Raw	6020-52	O95399	Urotensin-2	1.09699	1.14433	15.3853
Raw	17346-61	Q8NFU4	Follicular dendritic cell secreted peptide	1.09696	1.13046	13.3263
Raw	17364-8	P08579	U2 small nuclear ribonucleoprotein B''	1.09682	1.10884	22.4999
Raw	12560-9	Q8TCD5	5'(3')-deoxyribonucleotidase, cytosolic type	1.09681	1.14812	16.2878
Raw	13465-5	P53805	Calcipressin-1	1.09674	1.16191	12.0917
Raw	16847-39	P20337	Ras-related protein Rab-3B	1.09667	1.12729	15.985
Raw	8653-132	Q9NNZ3	DnaJ homolog subfamily C member 4	1.0966	1.12081	16.9942
Raw	16932-5	P49888	Estrogen sulfotransferase	1.09652	1.15418	9.69642
Raw	12657-2	Q13630	GDP-L-fucose synthase	1.09638	1.14083	11.2196
Raw	17391-10	Q96I25	Splicing factor 45	1.09637	1.12767	32.2236
Raw	17172-19	P02808	Statherin	1.0963	1.13266	17.268
Raw	19496-1	Q9BXD5	N-acetylneuraminate lyase	1.09629	1.13896	9.35238
Raw	17441-4	P09923	Intestinal-type alkaline phosphatase	1.09627	1.13542	11.9562
Raw	2723-9	Q9NZH6	Interleukin-37	1.09611	1.10245	21.5583
Raw	11659-31	Q14677	Clathrin interactor 1	1.09604	1.14763	42.6858
Raw	14291-53	Q99490	Arf-GAP with GTPase, ANK repeat and PH domain-containing protein 2	1.096	1.15065	20.2764
Raw	18337-4	O60547	GDP-mannose 4,6 dehydratase	1.09599	1.1719	19.9206
Raw	3346-72	Q96GD4	Aurora kinase B	1.09598	1.13784	14.3299
Raw	4474-19	P62979	Ubiquitin	1.09597	1.16865	13.9534
Raw	2870-29	P63000	Ras-related C3 botulinum toxin substrate 1	1.09593	1.15036	37.8076
Raw	17823-40	P62316	Small nuclear ribonucleoprotein Sm D2	1.09591	1.12234	19.4137
Raw	5722-78	P42785	Lysosomal Pro-X carboxypeptidase	1.09582	1.13153	13.3008
Raw	11448-34	P51570	Galactokinase	1.09581	1.09593	38.5481
Raw	13068-139	O14618	Copper chaperone for superoxide dismutase	1.09568	1.11478	20.769
Raw	2640-3	Q04912	Macrophage-stimulating protein receptor	1.09565	1.12749	14.8853
Raw	11248-43	P10746	Uroporphyrinogen-III synthase	1.09559	1.16933	20.5682
Raw	9853-3	P09913	Interferon-induced protein with tetratricopeptide repeats 2	1.09546	1.14686	14.0662
Raw	17419-17	Q9UGI8	Testin	1.09536	1.1325	11.99
Raw	15523-9	P13716	Delta-aminolevulinic acid dehydratase	1.09536	1.1116	24.3053
Raw	6961-14	Q6UXB1	Insulin growth factor-like family member 3	1.09526	1.14535	15.2454
Raw	5129-12	Q14162	Scavenger receptor class F member 1	1.09518	1.1593	11.1062
Raw	8265-225	P42167	Lamina-associated polypeptide 2, isoforms beta/gamma	1.09509	1.13347	14.8244
Raw	15298-199	Q8TDF5	Neuropilin and tolloid-like protein 1	1.09489	1.1267	10.6426
Raw	16907-3	Q8N3J6	Cell adhesion molecule 2	1.09469	1.13077	9.75944
Raw	13460-4	O15335	Chondroadherin	1.09464	1.14149	22.8641
Raw	2443-10	P55075	Fibroblast growth factor 8 isoform B	1.0946	1.11775	15.1092
Raw	13131-5	P19367	Hexokinase-1	1.09449	1.13048	14.8598
Raw	9106-87	Q5XG99	LysM and putative peptidoglycan-binding domain-containing protein 4	1.09445	1.12018	11.1135
Raw	13620-10	O43681	ATPase ASNA1	1.09438	1.12032	11.9593
Raw	10561-5	Q96LB9	Peptidoglycan recognition protein 3	1.09432	1.1226	13.7599
Raw	17821-20	O60551	Glycylpeptide N-tetradecanoyltransferase 2	1.0941	1.09533	30.4026
Raw	13697-51	P21695	Glycerol-3-phosphate dehydrogenase [NAD(+)], cytoplasmic	1.09407	1.1418	21.6545
Raw	5452-71	P07306	Asialoglycoprotein receptor 1	1.09398	1.11722	13.4029
Raw	14043-12	Q15075	Early endosome antigen 1	1.09396	1.14476	13.5221
Raw	19555-1	P61956	Small ubiquitin-related modifier 2	1.09394	1.14571	15.6849
Raw	14271-23	Q9NRW1	Ras-related protein Rab-6B	1.09378	1.11755	38.933
Raw	15503-15	O00292	Left-right determination factor 2	1.09364	1.14936	10.2268
Raw	11110-4	Q4V9L6	Transmembrane protein 119	1.09359	1.17308	12.3394
Raw	13095-51	P05451	Lithostathine-1-alpha	1.09346	1.12278	16.8853
Raw	17490-4	Q9H299	SH3 domain-binding glutamic acid-rich-like protein 3	1.09342	1.13549	22.7573
Raw	9337-43	P20366	Protachykinin-1	1.0933	1.15327	16.2449
Raw	3199-54	Q9UKR0	Kallikrein-12	1.09329	1.12973	22.348
Raw	5656-53	P21128	Poly(U)-specific endoribonuclease	1.09329	1.17325	11.733
Raw	7201-5	Q9H1K1	Iron-sulfur cluster assembly enzyme ISCU, mitochondrial	1.09322	1.13221	13.7363
Raw	3423-59	P23946	Chymase	1.09316	1.11156	13.9172
Raw	14009-65	P21580	Tumor necrosis factor alpha-induced protein 3	1.09313	1.14416	15.9963
Raw	18328-36	Q96C36	Pyrroline-5-carboxylate reductase 2	1.09309	1.13402	12.2874
Raw	8345-27	Q96SL4	Glutathione peroxidase 7	1.093	1.12428	23.0723
Raw	2695-25	P16284	Platelet endothelial cell adhesion molecule	1.09297	1.11935	13.9638
Raw	15323-112	Q9H9G7	Protein argonaute-3	1.09291	1.12583	20.8847
Raw	9786-310	P46695	Radiation-inducible immediate-early gene IEX-1	1.09291	1.13452	13.1891
Raw	6283-60	Q8IX19	Mast cell-expressed membrane protein 1	1.0929	1.1341	15.4026
Raw	11342-59	Q6UX71	Plexin domain-containing protein 2	1.09289	1.12983	28.9145
Raw	12347-29	Q9BSQ5	Cerebral cavernous malformations 2 protein	1.09287	1.12766	17.2017
Raw	12355-223	Q96E11	Ribosome-recycling factor, mitochondrial	1.09285	1.12056	17.3368
Raw	8888-33	A6NGZ8	Small integral membrane protein 9	1.09267	1.14352	12.2475
Raw	2871-73	Q06609	DNA repair protein RAD51 homolog 1	1.09256	1.13256	21.4621
Raw	14175-78	Q9UJQ7	SCP2 sterol-binding domain-containing protein 1	1.09238	1.14927	11.8683
Raw	18182-24	P35558	Phosphoenolpyruvate carboxykinase, cytosolic [GTP]	1.09237	1.12294	16.8357
Raw	15376-134	P14091	Cathepsin E	1.09231	1.12139	11.2597
Raw	9044-1	Q8WYK1	Contactin-associated protein-like 5	1.09227	1.15123	10.8295
Raw	2605-49	P28908	Tumor necrosis factor receptor superfamily member 8	1.09222	1.13515	13.6706
Raw	2622-18	P30519	Heme oxygenase 2	1.09216	1.11117	14.5401
Raw	11380-84	Q9BX46	RNA-binding protein 24	1.09212	1.15573	15.3311
Raw	5065-8	Q01151	CD83 antigen	1.0921	1.13878	10.4648
Raw	4468-21	Q9NRA0	Sphingosine kinase 2	1.09199	1.14531	13.5659
Raw	11538-216	O95822	Malonyl-CoA decarboxylase, mitochondrial	1.09188	1.14102	14.7449
Raw	8894-80	Q99729	Heterogeneous nuclear ribonucleoprotein A/B	1.09173	1.12627	12.5645
Raw	4840-73	P09919	Granulocyte colony-stimulating factor	1.09162	1.13675	13.9938
Raw	17411-55	Q92890	Ubiquitin recognition factor in ER-associated degradation protein 1	1.09151	1.11256	32.0749
Raw	9171-11	P50461	Cysteine and glycine-rich protein 3	1.09151	1.1078	17.0119
Raw	11180-17	Q92922	SWI/SNF complex subunit SMARCC1	1.09125	1.14738	11.9684
Raw	7773-20	P43627	Killer cell immunoglobulin-like receptor 2DL2	1.09123	1.14565	11.6677
Raw	15559-5	P58335	Anthrax toxin receptor 2	1.09113	1.1345	12.4811
Raw	14747-9	O75462	Cytokine receptor-like factor 1	1.09106	1.1165	10.3588
Raw	17813-21	Q86WA6	Valacyclovir hydrolase	1.09089	1.11147	12.9986
Raw	12612-37	P20618	Proteasome subunit beta type-1	1.09085	1.14045	10.7125
Raw	18206-18	P28332	Alcohol dehydrogenase 6	1.09082	1.11421	30.5491
Raw	12484-67	P48739	Phosphatidylinositol transfer protein beta isoform	1.09079	1.12792	13.5698
Raw	7090-17	Q10472	Polypeptide N-acetylgalactosaminyltransferase 1	1.09077	1.15561	9.34487
Raw	13109-82	Q7Z3B1	Neuronal growth regulator 1	1.09072	1.14099	8.89761
Raw	18938-3	P98155	Very low-density lipoprotein receptor	1.09071	1.13695	14.9107
Raw	7770-25	Q9UMS0	NFU1 iron-sulfur cluster scaffold homolog, mitochondrial	1.09064	1.12703	20.879
Raw	9730-22	Q8N2G8	GH3 domain-containing protein	1.09062	1.1592	14.1281
Raw	9378-6	Q8N539	Fibrinogen C domain-containing protein 1	1.09041	1.12768	10.5851
Raw	8006-12	Q9NXW2	DnaJ homolog subfamily B member 12	1.09037	1.13806	9.46284
Raw	4540-11	P45973	Chromobox protein homolog 5	1.09034	1.12871	13.6337
Raw	12623-84	Q92833	Protein Jumonji	1.09031	1.12207	13.4996
Raw	13477-65	Q15722	Leukotriene B4 receptor 1	1.09031	1.11904	35.462
Raw	9310-2	P10966	T-cell surface glycoprotein CD8 beta chain	1.09027	1.11811	14.8585
Raw	19602-36	P17535	Transcription factor jun-D	1.09025	1.13907	9.97801
Raw	15633-6	P02753	Retinol-binding protein 4	1.09024	1.15203	13.6955
Raw	15432-1	Q9NRC9	Otoraplin	1.09014	1.14115	11.6217
Raw	9372-157	O60487	Myelin protein zero-like protein 2	1.08998	1.11831	13.4862
Raw	12554-10	O75771	DNA repair protein RAD51 homolog 4	1.08997	1.14321	16.3669
Raw	10816-150	Q9UKJ1	Paired immunoglobulin-like type 2 receptor alpha isoform FDF03-M14	1.08984	1.11602	11.952
Raw	15565-102	Q8WXI7	Mucin-16	1.0897	1.14232	11.9833
Raw	8346-9	Q9UHL4	Dipeptidyl peptidase 2	1.08961	1.1324	22.4264
Raw	5723-4	P51460	Insulin-like 3	1.08958	1.11134	13.2354
Raw	13566-2	Q9NP77	RNA polymerase II subunit A C-terminal domain phosphatase SSU72	1.08954	1.1295	16.3632
Raw	15417-3	P36952	Serpin B5	1.08945	1.09752	11.7883
Raw	11557-3	Q9HCE7	E3 ubiquitin-protein ligase SMURF1	1.0894	1.14629	11.8034
Raw	6527-1	Q7L0X0	TLR4 interactor with leucine rich repeats	1.08937	1.13248	12.163
Raw	13658-31	Q9NRA1	Platelet-derived growth factor C	1.08922	1.15431	13.3986
Raw	13621-31	O94973	AP-2 complex subunit alpha-2	1.0891	1.1027	18.5798
Raw	5111-15	Q9HDB5	Neurexin-3-beta	1.08909	1.14257	9.63536
Raw	10677-9	O95168	NADH dehydrogenase [ubiquinone] 1 beta subcomplex subunit 4	1.08899	1.14992	17.7774
Raw	5744-12	Q9BUN1	Protein MENT	1.08881	1.15293	12.9412
Raw	14107-1	P49914	5-formyltetrahydrofolate cyclo-ligase	1.08873	1.0772	28.2662
Raw	18401-18	Q96Q83	Alpha-ketoglutarate-dependent dioxygenase alkB homolog 3	1.08866	1.11478	24.3308
Raw	12583-77	P10398	Serine/threonine-protein kinase A-Raf	1.08856	1.14848	18.0684
Raw	9468-8	Q12907	Vesicular integral-membrane protein VIP36	1.0885	1.13759	9.78806
Raw	7115-5	P04279	Semenogelin-1	1.08841	1.12559	10.737
Raw	13602-6	P55769	NHP2-like protein 1	1.08835	1.10079	13.5578
Raw	4258-15	Q9UQ80	Proliferation-associated protein 2G4	1.08826	1.12466	26.9146
Raw	18841-1	Q9UIV8	Serpin B13	1.08825	1.14342	10.8813
Raw	12663-1	Q16762	Thiosulfate sulfurtransferase	1.08812	1.10958	14.6241
Raw	11490-42	P11441	Ubiquitin-like protein 4A	1.08808	1.09351	21.525
Raw	13665-35	Q06190	Serine/threonine-protein phosphatase 2A regulatory subunit B'' subunit alpha	1.08798	1.14265	9.99844
Raw	10001-7	P04049	RAF proto-oncogene serine/threonine-protein kinase	1.08796	1.14788	13.2642
Raw	5632-6	Q9NQ79	Cartilage acidic protein 1	1.08791	1.13932	13.9243
Raw	14054-17	Q13261	Interleukin-15 receptor subunit alpha	1.08774	1.14404	8.85687
Raw	12591-27	O60890	Oligophrenin-1	1.08774	1.142	44.8365
Raw	13482-14	A5YKK6	CCR4-NOT transcription complex subunit 1	1.08769	1.12501	30.4315
Raw	19180-38	Q9UBP9	PTB domain-containing engulfment adapter protein 1	1.08766	1.09617	16.1777
Raw	19294-26	Q9P021	Cysteine-rich PDZ-binding protein	1.08766	1.13158	14.451
Raw	15325-14	P17677	Neuromodulin	1.08766	1.06525	42.4019
Raw	7880-9	P25786	Proteasome subunit alpha type-1	1.08764	1.1305	14.6798
Raw	12988-49	Q01844	RNA-binding protein EWS	1.08762	1.14853	11.7543
Raw	9172-69	P22894	Neutrophil collagenase	1.08752	1.15153	13.5637
Raw	11672-17	Q96L93	Kinesin-like protein KIF16B	1.0875	1.12356	12.4835
Raw	2631-50	Q08334	Interleukin-10 receptor subunit beta	1.08749	1.11403	11.2745
Raw	3168-8	Q9UNA0	A disintegrin and metalloproteinase with thrombospondin motifs 5	1.08749	1.13312	8.92353
Raw	18893-26	Q9Y653	Adhesion G-protein coupled receptor G1	1.08742	1.14364	11.2587
Raw	15435-4	P00491	Purine nucleoside phosphorylase	1.08734	1.09041	30.9128
Raw	4976-57	P46108	Adapter molecule crk	1.08731	1.11516	12.1836
Raw	17344-23	Q9UBI4	Stomatin-like protein 1	1.08728	1.12937	11.1694
Raw	19356-20	Q6ZVM7	TOM1-like protein 2	1.08724	1.12737	14.445
Raw	18174-79	Q8WUM4	Programmed cell death 6-interacting protein	1.08717	1.08525	27.0652
Raw	10535-25	Q02221	Cytochrome c oxidase subunit 6A2, mitochondrial	1.08713	1.13131	14.1549
Raw	4212-5	Q9UBC2	Epidermal growth factor receptor substrate 15-like 1	1.08712	1.10569	22.5309
Raw	18181-2	Q9Y5U2	Protein TSSC4	1.08696	1.11299	19.8798
Raw	6400-33	Q8NBR0	Tumor protein p53-inducible protein 13	1.08692	1.12916	20.9553
Raw	8606-39	Q14956	Transmembrane glycoprotein NMB	1.08691	1.13684	11.5905
Raw	13740-51	Q92765	Secreted frizzled-related protein 3	1.0869	1.11667	10.495
Raw	19166-15	P39019	40S ribosomal protein S19	1.08665	1.10134	26.548
Raw	16322-10	Q8WU39	Marginal zone B- and B1-cell-specific protein	1.08661	1.14062	11.4766
Raw	10608-9	P15515	Histatin-1	1.08658	1.13667	10.8731
Raw	14070-56	Q15811	Intersectin-1	1.08655	1.13298	12.0388
Raw	12453-161	Q9UBU9	Nuclear RNA export factor 1	1.08654	1.10658	12.046
Raw	12451-62	O14867	Transcription regulator protein BACH1	1.08653	1.13282	14.439
Raw	17365-7	Q16773	Kynurenine--oxoglutarate transaminase 1	1.08626	1.15491	11.0843
Raw	8249-124	Q9UM73	ALK tyrosine kinase receptor	1.08619	1.12623	10.6954
Raw	11229-16	O75460	Serine/threonine-protein kinase/endoribonuclease IRE1	1.08612	1.12824	13.0103
Raw	13090-17	P06703	Protein S100-A6	1.08611	1.12708	17.3946
Raw	5272-55	P29353	SHC-transforming protein 1	1.08608	1.11958	18.4783
Raw	18187-16	P45381	Aspartoacylase	1.08606	1.1246	9.62989
Raw	13937-75	Q86VP6	Cullin-associated NEDD8-dissociated protein 1	1.08601	1.12166	22.0818
Raw	19504-22	P23919	Thymidylate kinase	1.086	1.11566	26.9161
Raw	7713-102	Q06787	Fragile X mental retardation protein 1	1.08596	1.13273	20.0966
Raw	5654-70	Q96JJ7	Protein disulfide-isomerase TMX3	1.08594	1.11979	11.3915
Raw	11429-80	P07910	Heterogeneous nuclear ribonucleoproteins C1/C2	1.08591	1.13156	11.4607
Raw	16781-2	Q8NFI3	Cytosolic endo-beta-N-acetylglucosaminidase	1.08589	1.11273	12.4989
Raw	9884-8	Q9Y3C6	Peptidyl-prolyl cis-trans isomerase-like 1	1.08587	1.10048	17.2418
Raw	18308-30	Q8NFX7	Syntaxin-binding protein 6	1.08585	1.10546	15.7278
Raw	6941-11	Q8NBK3	Sulfatase-modifying factor 1	1.08564	1.13978	14.0572
Raw	15669-7	P15056	Serine/threonine-protein kinase B-raf	1.08562	1.16209	18.9626
Raw	16558-2	Q99972	Myocilin	1.08558	1.12397	13.7262
Raw	3803-10	P28325	Cystatin-D	1.08539	1.15514	17.225
Raw	14633-26	Q8NFB2	Transmembrane protein 185A	1.08538	1.12622	11.5352
Raw	3473-78	P40238	Thrombopoietin Receptor	1.08533	1.13152	14.9443
Raw	3291-30	P06734	Low affinity immunoglobulin epsilon Fc receptor	1.08528	1.15362	11.1996
Raw	7258-5	P13727	Bone marrow proteoglycan	1.08525	1.12907	10.7414
Raw	9018-38	Q9P2E7	Protocadherin-10	1.0852	1.12872	10.4503
Raw	5792-8	P02771	alpha-Fetoprotein	1.08516	1.11271	12.4429
Raw	18859-7	O60516	Eukaryotic translation initiation factor 4E-binding protein 3	1.08512	1.14068	10.1229
Raw	2998-53	Q9BX67	Junctional adhesion molecule C	1.08502	1.12627	16.0408
Raw	7776-20	Q8IZJ1	Netrin receptor UNC5B	1.08498	1.15212	7.45595
Raw	5248-68	P30405	Peptidyl-prolyl cis-trans isomerase F, mitochondrial	1.08493	1.10774	31.9945
Raw	4230-1	P78344	Eukaryotic translation initiation factor 4 gamma 2	1.08485	1.10212	39.6727
Raw	15617-8	Q9UBD3	Cytokine SCM-1 beta	1.08483	1.13671	10.601
Raw	6992-67	P02042	Hemoglobin subunit delta	1.0848	1.14468	13.2122
Raw	17393-13	P16219	Short-chain specific acyl-CoA dehydrogenase, mitochondrial	1.08476	1.11934	12.1371
Raw	13748-4	P80075	C-C motif chemokine 8	1.08471	1.13827	11.1679
Raw	5494-52	P62306	Small nuclear ribonucleoprotein F	1.08452	1.13502	10.9484
Raw	4149-8	P01127	Platelet-derived growth factor subunit B	1.0845	1.13203	38.4074
Raw	8963-8	Q9UEU0	Vesicle transport through interaction with t-SNAREs homolog 1B	1.0845	1.11013	23.0592
Raw	10847-1	Q6ZMC9	Sialic acid-binding Ig-like lectin 15	1.0845	1.13765	11.9422
Raw	19206-20	P36639	7,8-dihydro-8-oxoguanine triphosphatase	1.08447	1.09533	11.9406
Raw	16818-200	Q9H5V8	CUB domain-containing protein 1	1.08438	1.12481	12.4488
Raw	4158-54	P00749	Urokinase-type plasminogen activator	1.08438	1.12875	11.381
Raw	7867-154	Q9NSC7	Alpha-N-acetylgalactosaminide alpha-2,6-sialyltransferase 1	1.08437	1.12739	14.6243
Raw	4545-53	Q96DA6	Mitochondrial import inner membrane translocase subunit TIM14	1.08433	1.08637	16.2177
Raw	14063-17	P13725	Oncostatin-M	1.08428	1.12964	11.4865
Raw	6123-69	P04637	Cellular tumor antigen p53	1.08425	1.13431	14.3068
Raw	11201-19	Q9Y606	tRNA pseudouridine synthase A, mitochondrial	1.08424	1.09197	18.5009
Raw	12534-10	Q13137	Calcium-binding and coiled-coil domain-containing protein 2	1.08405	1.13964	10.1299
Raw	8360-169	O76036	Natural cytotoxicity triggering receptor 1	1.08405	1.13979	8.87206
Raw	7818-101	Q6ZN66	Guanylate-binding protein 6	1.08401	1.14962	13.9086
Raw	3196-6	P10915	Hyaluronan and proteoglycan link protein 1	1.08401	1.13027	12.7487
Raw	12457-10	Q9BV57	1,2-dihydroxy-3-keto-5-methylthiopentene dioxygenase	1.08399	1.12861	13.3476
Raw	7751-121	Q96HF1	Secreted frizzled-related protein 2	1.0839	1.13331	11.6962
Raw	2649-77	P32942	Intercellular adhesion molecule 3	1.08389	1.11853	13.9468
Raw	14131-37	P52799	Ephrin-B2	1.08387	1.14708	8.69529
Raw	9916-146	Q9NT99	Leucine-rich repeat-containing protein 4B	1.08382	1.09111	33.2451
Raw	9867-23	O00757	Fructose-1,6-bisphosphatase isozyme 2	1.08368	1.1236	11.8505
Raw	6998-106	Q12797	Aspartyl/asparaginyl beta-hydroxylase	1.08362	1.11555	10.2961
Raw	3388-58	Q9P286	Serine/threonine-protein kinase PAK 5	1.08353	1.12281	14.698
Raw	17145-1	P05109, P06702	Protein S100-A8/A9 heterodimer	1.08342	1.13669	11.9796
Raw	9959-60	Q9UK28	Transmembrane protein 59-like	1.08341	1.13682	11.4288
Raw	11666-72	P57771	Regulator of G-protein signaling 8	1.08335	1.14251	12.9186
Raw	10582-36	Q9H5K3	Protein O-mannose kinase	1.08329	1.13293	14.2693
Raw	9869-28	P19838	Nuclear factor NF-kappa-B p105 subunit	1.08324	1.13574	19.928
Raw	12721-4	Q86VP1	Tax1-binding protein 1	1.08324	1.13415	10.347
Raw	7970-315	Q13508	Ecto-ADP-ribosyltransferase 3	1.08321	1.13238	8.99125
Raw	12668-7	O75351	Vacuolar protein sorting-associated protein 4B	1.08311	1.13333	20.293
Raw	4297-62	Q9HCB6	Spondin-1	1.08308	1.11659	11.004
Raw	11377-19	P40394	Alcohol dehydrogenase class 4 mu/sigma chain	1.08303	1.10794	11.7432
Raw	18864-7	P35030	Trypsin-3	1.08281	1.13172	19.4582
Raw	9557-5	Q9H8J5	MANSC domain-containing protein 1	1.08272	1.14113	8.94859
Raw	12688-115	Q9UK32	Ribosomal protein S6 kinase alpha-6	1.08266	1.12692	19.2621
Raw	19247-1	P51668	Ubiquitin-conjugating enzyme E2 D1	1.08259	1.13941	13.18
Raw	10370-21	P42224	Signal transducer and activator of transcription 1-alpha/beta	1.08253	1.11091	35.5115
Raw	16823-75	O95236	Apolipoprotein L3	1.08252	1.12537	12.2088
Raw	8389-8	Q0VAA2	Leucine-rich repeat-containing protein 74A	1.08236	1.14369	12.7754
Raw	19374-72	P56278	Protein p13 MTCP-1	1.08234	1.1146	11.9701
Raw	9316-67	Q9HC57	WAP four-disulfide core domain protein 1	1.08232	1.12941	8.94776
Raw	6629-3	P60022	Beta-defensin 1	1.08208	1.13047	12.1811
Raw	5011-11	P43490	Nicotinamide phosphoribosyltransferase	1.08207	1.09809	15.2854
Raw	17734-13	O43768	Alpha-endosulfine	1.08206	1.08368	33.4715
Raw	16877-19	Q9Y3D2	Methionine-R-sulfoxide reductase B2, mitochondrial	1.08202	1.11389	11.0321
Raw	13429-3	Q9H1F0	WAP four-disulfide core domain protein 10A	1.0819	1.12782	9.58929
Raw	2860-19	P52292	Importin subunit alpha-1	1.08188	1.12242	13.2596
Raw	6448-36	Q99985	Semaphorin-3C	1.0818	1.11126	12.7653
Raw	13689-2	P11926	Ornithine decarboxylase	1.08174	1.13705	9.4215
Raw	9182-3	Q07954	Low-density lipoprotein receptor-related protein 1, soluble	1.08161	1.13826	10.682
Raw	9790-28	Q8IWQ3	Serine/threonine-protein kinase BRSK2	1.08154	1.11124	14.0089
Raw	7769-29	P78314	SH3 domain-binding protein 2	1.08153	1.11448	13.2196
Raw	14060-67	Q15080	Neutrophil cytosol factor 4	1.08147	1.05639	22.1176
Raw	19187-21	O95630	STAM-binding protein	1.08141	1.11086	20.5447
Raw	6402-8	Q9UKJ1	Paired immunoglobulin-like type 2 receptor alpha isoform FDF03-deltaTM	1.08137	1.129	21.0972
Raw	4862-63	Q13873	Bone morphogenetic protein receptor type-2	1.08137	1.13179	9.18407
Raw	4567-82	O60880	SH2 domain-containing protein 1A	1.08131	1.07845	12.0918
Raw	13610-9	P43363	Melanoma-associated antigen 10	1.08124	1.12675	13.7637
Raw	16773-29	Q8IX30	Signal peptide, CUB and EGF-like domain-containing protein 3	1.08124	1.09633	15.4936
Raw	10078-5	O95817	BAG family molecular chaperone regulator 3	1.08123	1.11434	9.23221
Raw	4801-13	P22079	Lactoperoxidase	1.0812	1.13789	13.596
Raw	11161-5	Q8N0X7	Spartin	1.08119	1.11572	19.4755
Raw	17786-5	O95749	Geranylgeranyl pyrophosphate synthase	1.08118	1.09305	12.658
Raw	5106-52	Q04721	Neurogenic locus notch homolog protein 2	1.08115	1.1452	10.1187
Raw	9028-5	Q9NVV4	Poly(A) RNA polymerase, mitochondrial	1.08115	1.11319	14.1337
Raw	12698-72	O00629	Importin subunit alpha-3	1.08112	1.13664	12.7458
Raw	19132-1	Q5T653	39S ribosomal protein L2, mitochondrial	1.08108	1.11433	13.5469
Raw	7952-2	Q96AJ9	Vesicle transport through interaction with t-SNAREs homolog 1A	1.08107	1.09154	15.2617
Raw	18208-3	O95067	G2/mitotic-specific cyclin-B2	1.08104	1.11975	13.9499
Raw	3805-16	Q9NQ30	Endothelial cell-specific molecule 1	1.08103	1.12244	14.4937
Raw	11454-87	O75821	Eukaryotic translation initiation factor 3 subunit G	1.08103	1.09319	18.0041
Raw	6392-7	O76076	WNT1-inducible-signaling pathway protein 2	1.081	1.12818	10.4799
Raw	4301-58	P04183	Thymidine kinase, cytosolic	1.08089	1.14797	14.5607
Raw	16320-139	Q9NPF0	CD320 antigen	1.08078	1.10957	22.9064
Raw	9581-4	O94906	Pre-mRNA-processing factor 6	1.0807	1.13162	13.6537
Raw	14619-8	Q8TF50	Zinc finger protein 526	1.08066	1.11926	9.31661
Raw	19278-19	Q9H0U4	Ras-related protein Rab-1B	1.08064	1.18869	47.8517
Raw	16309-30	Q9UK85	Dickkopf-like protein 1	1.08063	1.11253	11.6475
Raw	8464-31	Q2I0M5	R-spondin-4	1.08046	1.11804	9.86899
Raw	11682-7	Q9H3M7	Thioredoxin-interacting protein	1.08045	1.13118	15.4353
Raw	11431-235	P46063	ATP-dependent DNA helicase Q1	1.08043	1.09238	23.0478
Raw	15675-3	P17676	CCAAT/enhancer-binding protein beta	1.08042	1.14411	19.1187
Raw	15487-164	P23141	Liver carboxylesterase 1	1.08042	1.1246	16.5852
Raw	10637-50	Q6UXG2	UPF0577 protein KIAA1324	1.0804	1.13341	10.6975
Raw	10012-5	O95238	SAM pointed domain-containing Ets transcription factor	1.08038	1.1257	12.8401
Raw	3235-50	Q8TEU8	WAP, Kazal, immunoglobulin, Kunitz and NTR domain-containing protein 2	1.08033	1.12676	9.58704
Raw	3209-69	Q9NQ76	Matrix extracellular phosphoglycoprotein	1.08032	1.13621	9.62163
Raw	7866-11	Q96LL9	DnaJ homolog subfamily C member 30	1.08031	1.11423	13.3701
Raw	10817-26	Q6UXN7	TOMM20-like protein 1	1.08027	1.1161	15.9797
Raw	18291-8	P38936	Cyclin-dependent kinase inhibitor 1	1.08023	1.14355	16.754
Raw	9012-1	O94906	Pre-mRNA-processing factor 6	1.08018	1.09765	13.1515
Raw	9008-6	O14668	Transmembrane gamma-carboxyglutamic acid protein 1	1.0801	1.14018	13.128
Raw	4559-64	Q16719	Kynureninase	1.08006	1.12908	14.1808
Raw	8891-7	Q9H3G5	Probable serine carboxypeptidase CPVL	1.08001	1.12585	14.8347
Raw	12478-15	P62888	60S ribosomal protein L30	1.07998	1.10992	26.3851
Raw	11164-7	Q9NT68	Teneurin-2	1.07997	1.11038	12.7073
Raw	5020-50	P00558	Phosphoglycerate kinase 1	1.0799	1.10473	17.5906
Raw	13130-150	P52789	Hexokinase-2	1.0799	1.13395	17.1123
Raw	7939-1	A1A4F0	Putative uncharacterized protein PQLC2L	1.07983	1.15584	12.7312
Raw	11205-10	P26010	Integrin beta-7	1.07983	1.09687	12.6872
Raw	15434-5	Q13519	Prepronociceptin	1.07982	1.13028	11.8914
Raw	13042-7	Q16322	Potassium voltage-gated channel subfamily A member 10	1.07981	1.11088	12.2795
Raw	3855-56	Q06830	Peroxiredoxin-1	1.07981	1.1121	22.7147
Raw	11967-23	P29762	Cellular retinoic acid-binding protein 1	1.07979	1.11614	11.2243
Raw	15511-37	O95502	Neuronal pentraxin receptor	1.07977	1.12217	10.6684
Raw	16854-17	Q9Y4Z0	U6 snRNA-associated Sm-like protein LSm4	1.07972	1.13694	12.2197
Raw	14245-195	Q9UNH6	Sorting nexin-7	1.0797	1.11529	14.4409
Raw	10442-1	Q8WZ59	Transmembrane protein 190	1.07968	1.13059	9.51301
Raw	5383-14	Q96RJ3	Tumor necrosis factor receptor superfamily member 13C	1.07966	1.1187	16.6038
Raw	9176-3	P15941	Mucin-1	1.07966	1.15156	10.4248
Raw	13589-10	O95704	Amyloid beta A4 precursor protein-binding family B member 3	1.07963	1.11663	10.8436
Raw	8307-47	Q9H3H3	UPF0696 protein C11orf68	1.07963	1.10228	25.836
Raw	18945-11	Q08116	Regulator of G-protein signaling 1	1.07962	1.10848	14.7661
Raw	18275-5	P50238	Cysteine-rich protein 1	1.07961	1.11017	16.3719
Raw	12538-19	P49802	Regulator of G-protein signaling 7	1.07959	1.11437	16.4073
Raw	19361-78	O15232	Matrilin-3	1.07958	1.12804	9.92762
Raw	12759-47	Q12906	Interleukin enhancer-binding factor 3	1.07946	1.13476	11.4094
Raw	16617-14	P31944	Caspase-14	1.07942	1.10586	10.5968
Raw	15535-3	Q9BQR3	Serine protease 27	1.07938	1.12786	10.4352
Raw	6168-11	P04637	Cellular tumor antigen p53 R175H mutant	1.07935	1.11697	11.9869
Raw	5069-9	P08174	Complement decay-accelerating factor	1.07935	1.12811	8.35848
Raw	11656-110	Q9UI08	Ena/VASP-like protein	1.07931	1.109	14.0875
Raw	12338-27	Q63HQ2	Pikachurin	1.07912	1.10948	10.0635
Raw	6321-65	Q9Y5H3	Protocadherin gamma-A10	1.07906	1.13054	11.4835
Raw	9401-57	Q86V40	Metalloprotease TIKI1	1.07904	1.12508	14.3164
Raw	8070-88	P78352	Disks large homolog 4	1.07903	1.11164	21.6957
Raw	18434-141	P62380	TATA box-binding protein-like protein 1	1.07893	1.11629	12.1355
Raw	17799-9	O95336	6-phosphogluconolactonase	1.07891	1.1005	17.6809
Raw	12001-7	Q07157	Tight junction protein ZO-1	1.0789	1.13714	11.4428
Raw	12845-18	Q15036	Sorting nexin-17	1.07888	1.12289	17.6519
Raw	5002-76	P50281	Matrix metalloproteinase-14	1.07887	1.12452	13.1771
Raw	19124-9	Q8WVY7	Ubiquitin-like domain-containing CTD phosphatase 1	1.07878	1.07533	24.289
Raw	19233-75	O00244	Copper transport protein ATOX1	1.07873	1.13499	13.9169
Raw	18901-26	P0DMV9	Heat shock 70 kDa protein 1B	1.07866	1.13912	15.2402
Raw	7060-2	Q96HE7	ERO1-like protein alpha	1.07863	1.13109	9.82938
Raw	18899-82	Q9Y3E1	Hepatoma-derived growth factor-related protein 3	1.07858	1.12678	11.152
Raw	9278-9	P48061	Stromal cell-derived factor 1	1.07857	1.13489	11.2573
Raw	15596-7	O94992	Protein HEXIM1	1.07855	1.07186	36.4542
Raw	7092-7	Q8N807	Protein disulfide-isomerase-like protein of the testis	1.07851	1.14063	9.85629
Raw	13076-4	P51114	Fragile X mental retardation syndrome-related protein 1	1.07847	1.12837	24.1442
Raw	2843-13	O43291	Kunitz-type protease inhibitor 2	1.07839	1.12282	15.7361
Raw	17161-1	P39656	Dolichyl-diphosphooligosaccharide--protein glycosyltransferase 48 kDa subunit	1.07838	1.11825	15.2508
Raw	18257-64	P09132	Signal recognition particle 19 kDa protein	1.07834	1.12384	19.6959
Raw	10798-4	Q496F6	CMRF35-like molecule 2	1.07827	1.10848	9.8034
Raw	18302-204	Q9H900	Protein zwilch homolog	1.07825	1.11769	14.281
Raw	12940-35	P43353	Aldehyde dehydrogenase family 3 member B1	1.07817	1.10081	11.6878
Raw	9064-12	Q9Y6U7	RING finger protein 215	1.07811	1.11506	24.8763
Raw	8768-4	O95999	B-cell lymphoma/leukemia 10	1.078	1.14616	12.4721
Raw	3310-62	P31994	Low affinity immunoglobulin gamma Fc region receptor II-b	1.07791	1.12143	10.3509
Raw	4314-12	Q9H773	dCTP pyrophosphatase 1	1.07787	1.09603	12.7502
Raw	7242-14	Q8IW00	V-set and transmembrane domain-containing protein 4	1.07783	1.12036	13.2537
Raw	9045-3	O14975	Very long-chain acyl-CoA synthetase	1.07775	1.12116	15.4026
Raw	18402-1	Q6DCA0	AMMECR1-like protein	1.07773	1.12301	14.9369
Raw	12616-45	Q9UHY1	Nuclear receptor-binding protein	1.07773	1.13246	14.7745
Raw	7795-14	Q07444	NKG2-E type II integral membrane protein	1.0777	1.13833	8.9098
Raw	5765-53	Q5J5C9	Beta-defensin 121	1.07769	1.13746	16.0763
Raw	13411-21	Q9H4P4	E3 ubiquitin-protein ligase NRDP1	1.07769	1.12654	12.0235
Raw	3894-15	Q9UJ70	N-acetyl-D-glucosamine kinase	1.07768	1.07098	17.4934
Raw	2611-72	Q06418	Tyrosine-protein kinase receptor TYRO3	1.07762	1.15068	10.4101
Raw	10621-26	Q569H4	Protein Largen	1.07761	1.0947	18.2743
Raw	9971-5	Q7Z408	CUB and sushi domain-containing protein 2	1.07757	1.11395	13.5527
Raw	17673-34	Q9Y2D0	Carbonic anhydrase 5B, mitochondrial	1.07756	1.12365	14.6196
Raw	8748-45	P04233	HLA class II histocompatibility antigen gamma chain	1.07756	1.11202	14.0204
Raw	4254-6	Q8IVD9	NudC domain-containing protein 3	1.07756	1.13181	13.2037
Raw	5437-63	P05413	Fatty acid-binding protein, heart	1.07754	1.14804	12.7355
Raw	8045-3	Q8N743	Killer cell immunoglobulin-like receptor 3DL3	1.07745	1.1181	11.1546
Raw	9076-25	P01210	Proenkephalin-A	1.07739	1.09523	14.0537
Raw	14208-3	Q96R05	Retinoid-binding protein 7	1.07737	1.1151	14.363
Raw	10938-13	P19256	Lymphocyte function-associated antigen 3	1.07735	1.13982	11.099
Raw	5012-67	P00568	Adenylate kinase isoenzyme 1	1.07734	1.11535	28.1569
Raw	13583-19	O14727	Apoptotic protease-activating factor 1	1.07727	1.13115	17.7339
Raw	15533-97	P21757	Macrophage scavenger receptor types I and II	1.07723	1.1251	10.67
Raw	7976-19	Q9P0K9	DOMON domain-containing protein FRRS1L	1.0772	1.13235	11.0376
Raw	18399-1	O43687	A-kinase anchor protein 7 isoforms alpha and beta	1.0772	1.13522	14.1009
Raw	19310-81	O14579	Coatomer subunit epsilon	1.07719	1.12751	13.0558
Raw	3182-38	P49961	Ectonucleoside triphosphate diphosphohydrolase 1	1.07712	1.13443	13.3089
Raw	5639-49	Q8TDF5	Neuropilin and tolloid-like protein 1	1.07708	1.09375	11.0813
Raw	7202-107	Q9H3T2	Semaphorin-6C	1.07706	1.15286	15.5596
Raw	2827-23	P78423	Fractalkine	1.07706	1.10472	18.9275
Raw	3873-51	P07202	Thyroid peroxidase	1.07703	1.09537	15.5607
Raw	14123-34	Q9H7M9	V-type immunoglobulin domain-containing suppressor of T-cell activation	1.07701	1.08931	15.737
Raw	7934-11	Q9ULP0	Protein NDRG4	1.07696	1.09973	13.2204
Raw	16315-105	P17948	Vascular endothelial growth factor receptor 1	1.07695	1.11596	11.7753
Raw	6551-94	Q8IW75	Serpin A12	1.07695	1.12274	12.7389
Raw	5060-62	Q9NZQ7	Programmed cell death 1 ligand 1	1.07694	1.12378	9.5374
Raw	12420-10	Q8N335	Glycerol-3-phosphate dehydrogenase 1-like protein	1.07692	1.12147	18.6892
Raw	16802-31	Q9NX40	OCIA domain-containing protein 1	1.07685	1.13188	12.2913
Raw	11365-17	Q6N022	Teneurin-4	1.07684	1.14199	9.73353
Raw	3294-55	P0CG37	Cryptic protein	1.07677	1.12055	12.9677
Raw	11348-132	O15460	Prolyl 4-hydroxylase subunit alpha-2	1.07669	1.12332	8.77636
Raw	9177-6	P58499	Protein FAM3B	1.07665	1.15034	11.7139
Raw	18318-98	Q99963	Endophilin-A3	1.07656	1.09125	38.4467
Raw	13599-15	Q7Z6M1	Rab9 effector protein with kelch motifs	1.07654	1.12346	10.5104
Raw	3049-61	P07477	Trypsin-1	1.07654	1.13015	16.4983
Raw	12800-5	P59282	Tubulin polymerization-promoting protein family member 2	1.07649	1.12553	11.8886
Raw	15336-7	Q8WWX9	Selenoprotein M	1.07645	1.14347	9.46143
Raw	6994-19	Q9UK00	Uncharacterized protein C3orf18	1.07641	1.12799	13.0693
Raw	13573-5	O15145	Actin-related protein 2/3 complex subunit 3	1.0764	1.09905	25.3218
Raw	7943-16	Q86UP6	CUB and zona pellucida-like domain-containing protein 1	1.07637	1.09362	15.4235
Raw	5630-48	Q9UGN4	CMRF35-like molecule 8	1.07637	1.12446	9.02683
Raw	6478-2	A6NGN9	IgLON family member 5	1.07631	1.12265	10.0818
Raw	8353-15	O60939	Sodium channel subunit beta-2	1.07631	1.12414	8.45039
Raw	15670-15	Q7Z5L3	Complement C1q-like protein 2	1.07619	1.13138	10.8989
Raw	9271-101	Q13586	Stromal interaction molecule 1	1.07619	1.1196	12.8941
Raw	8383-20	C9JXX5	Uncharacterized protein C11orf94	1.07614	1.12736	11.5575
Raw	9772-153	Q8NFZ4	Neuroligin-2	1.0761	1.12342	10.9408
Raw	7898-29	Q8TC05	Nuclear protein MDM1	1.07606	1.11286	9.4898
Raw	8100-15	Q7Z4H4	ADM2	1.07602	1.14563	10.5229
Raw	12854-3	Q99594	Transcriptional enhancer factor TEF-5	1.076	1.11822	9.7456
Raw	17776-15	Q9BY49	Peroxisomal trans-2-enoyl-CoA reductase	1.07599	1.11424	10.6416
Raw	9082-25	Q5TEA6	Protein sel-1 homolog 2	1.07599	1.13301	13.155
Raw	9343-16	P14784	Interleukin-2 receptor subunit beta	1.07593	1.11584	8.7999
Raw	6896-3	Q8NEQ5	Transmembrane protein C1orf162	1.07583	1.07843	29.9834
Raw	14260-112	Q7Z628	Neuroepithelial cell-transforming gene 1 protein	1.07579	1.15294	11.3615
Raw	15608-5	P23443	Ribosomal protein S6 kinase beta-1	1.07578	1.13593	11.518
Raw	6521-35	P47972	Neuronal pentraxin-2	1.07578	1.14629	12.6699
Raw	10490-3	P04843	Dolichyl-diphosphooligosaccharide--protein glycosyltransferase subunit 1	1.07576	1.10241	15.9573
Raw	16308-14	Q7Z6A9	B- and T-lymphocyte attenuator	1.07575	1.13205	14.9137
Raw	19250-50	Q99417	C-Myc-binding protein	1.07575	1.09333	32.4435
Raw	9898-161	O14497	AT-rich interactive domain-containing protein 1A	1.07565	1.12084	16.315
Raw	7167-102	Q9P0L0	Vesicle-associated membrane protein-associated protein A	1.0755	1.08631	29.6283
Raw	9954-2	Q92617	Nuclear pore complex-interacting protein family member B3	1.07546	1.1299	11.0951
Raw	13934-3	O15068	Guanine nucleotide exchange factor DBS	1.07546	1.14525	13.3748
Raw	7850-1	Q96KJ9	Cytochrome c oxidase subunit 4 isoform 2, mitochondrial	1.07545	1.13661	14.6226
Raw	2737-22	P48745	Protein NOV homolog	1.07538	1.13307	12.2049
Raw	5034-79	P07478	Trypsin-2	1.07537	1.15616	18.0702
Raw	6558-5	Q9Y6Z7	Collectin-10	1.07536	1.12646	10.2075
Raw	4123-60	P08620	Fibroblast growth factor 4	1.0753	1.08004	12.8777
Raw	7805-52	O95249	Golgi SNAP receptor complex member 1	1.07528	1.12091	12.4547
Raw	16872-248	O43708	Maleylacetoacetate isomerase	1.07526	1.10224	16.6687
Raw	11646-4	Q7L1S5	Carbohydrate sulfotransferase 9	1.0752	1.11299	9.99844
Raw	9037-1	Q9P2W9	Syntaxin-18	1.07516	1.11631	11.7255
Raw	10011-65	Q01968	Inositol polyphosphate 5-phosphatase OCRL-1	1.07511	1.13146	10.4913
Raw	18922-27	P34810	Macrosialin	1.075	1.11076	19.2731
Raw	4126-22	P17213	Bactericidal permeability-increasing protein	1.07482	1.09553	27.4995
Raw	10342-55	Q8N2W9	E3 SUMO-protein ligase PIAS4	1.07479	1.08615	13.8743
Raw	4153-11	P01011	Alpha-1-antichymotrypsin complex	1.07476	1.12707	13.9538
Raw	5749-53	P04118	Colipase	1.07472	1.11128	16.0135
Raw	15492-1	Q9NZV1	Cysteine-rich motor neuron 1 protein	1.0747	1.12226	8.48503
Raw	15580-2	Q15375	Ephrin type-A receptor 7	1.07468	1.12819	9.30434
Raw	9017-58	P09848	Lactase-phlorizin hydrolase	1.07463	1.10518	15.5362
Raw	12818-159	Q15849	Urea transporter 2	1.07463	1.12237	14.4208
Raw	9229-9	P40313	Chymotrypsin-like protease CTRL-1	1.07461	1.13557	15.2345
Raw	3073-51	O95998	Interleukin-18-binding protein	1.07458	1.11544	9.80537
Raw	19492-5	Q9UBP8	Kidney-associated antigen 1	1.07457	1.13932	9.13165
Raw	13632-10	Q15942	Zyxin	1.07454	1.05985	25.3232
Raw	7841-84	Q96AP7	Endothelial cell-selective adhesion molecule	1.07449	1.11781	7.88603
Raw	19568-17	P40933	Interleukin-15	1.07447	1.11045	14.0979
Raw	3457-57	Q15063	Periostin	1.07446	1.11689	13.3887
Raw	12041-33	P34931	Heat shock 70 kDa protein 1-like	1.07446	1.1416	12.3599
Raw	15474-7	Q13526	Peptidyl-prolyl cis-trans isomerase NIMA-interacting 1	1.07442	1.10359	25.459
Raw	8843-34	Q9Y2G1	Myelin regulatory factor	1.07437	1.1371	13.5457
Raw	3487-32	O43927	C-X-C motif chemokine 13	1.07436	1.12608	13.7529
Raw	8017-23	Q96CU9	FAD-dependent oxidoreductase domain-containing protein 1	1.07435	1.0992	16.7235
Raw	16587-1	P05814	Beta-casein	1.07434	1.05478	30.8218
Raw	2421-7	P23560	Brain-derived neurotrophic factor	1.07431	1.10429	22.68
Raw	18458-4	Q9H7Z7	Prostaglandin E synthase 2	1.07431	1.10881	20.1772
Raw	13596-3	O00194	Ras-related protein Rab-27B	1.07431	1.11018	10.8287
Raw	14645-253	O15217	Glutathione S-transferase A4	1.07429	1.12492	11.9161
Raw	3003-29	O14931	Natural cytotoxicity triggering receptor 3	1.07425	1.11333	9.32148
Raw	11325-8	P78543	Protein BTG2	1.07417	1.14411	13.6205
Raw	9802-27	Q96AD5	Patatin-like phospholipase domain-containing protein 2	1.07416	1.09318	12.7496
Raw	6447-73	P26022	Pentraxin-related protein PTX3	1.07415	1.1398	9.48655
Raw	15486-126	P19801	Amiloride-sensitive amine oxidase [copper-containing]	1.07414	1.12583	18.268
Raw	12815-9	P41252	Isoleucine--tRNA ligase, cytoplasmic	1.07413	1.1265	9.4299
Raw	16074-12	O75791	GRB2-related adapter protein 2	1.07413	1.13153	17.2959
Raw	4125-52	Q15109	Advanced glycosylation end product-specific receptor, soluble	1.07413	1.08673	17.9127
Raw	19135-5	Q969T7	7-methylguanosine phosphate-specific 5'-nucleotidase	1.07407	1.12779	11.6102
Raw	3115-64	P28482	Mitogen-activated protein kinase 1	1.07405	1.14172	30.4112
Raw	5870-23	Q92934	Bcl2-associated agonist of cell death	1.07403	1.09187	28.2148
Raw	8233-2	Q86UX2	Inter-alpha-trypsin inhibitor heavy chain H5	1.074	1.12889	12.0569
Raw	3329-14	O75594	Peptidoglycan recognition protein 1	1.07399	1.12621	14.596
Raw	9568-289	Q8WWV6	High affinity immunoglobulin alpha and immunoglobulin mu Fc receptor	1.07393	1.11302	15.1602
Raw	4250-23	Q9UNZ2	NSFL1 cofactor p47	1.07386	1.11058	20.4752
Raw	9288-7	Q9Y680	Peptidyl-prolyl cis-trans isomerase FKBP7	1.07386	1.10422	13.7906
Raw	5227-60	Q15118	[Pyruvate dehydrogenase (acetyl-transferring)] kinase isozyme 1, mitochondrial	1.07384	1.08844	16.232
Raw	6462-12	Q99727	Metalloproteinase inhibitor 4	1.07383	1.12919	12.9605
Raw	11989-35	Q8N766	ER membrane protein complex subunit 1	1.07383	1.10137	8.7691
Raw	9834-62	P00325	Alcohol dehydrogenase 1B	1.0737	1.11401	9.06797
Raw	14019-73	Q92817	Envoplakin	1.07369	1.13965	9.07843
Raw	4374-45	Q99988	Growth/differentiation factor 15	1.07368	1.09753	11.9832
Raw	17832-12	Q9BXS1	Isopentenyl-diphosphate delta-isomerase 2	1.07365	1.12608	11.4407
Raw	2514-65	Q15768	Ephrin-B3	1.07359	1.10137	12.7249
Raw	9826-135	P49789	Bis(5'-adenosyl)-triphosphatase	1.07358	1.07362	25.9396
Raw	7738-299	P32856	Syntaxin-2	1.07357	1.13308	10.1203
Raw	5957-30	P61278	Somatostatin-28	1.07357	1.10605	9.16822
Raw	4915-64	P69905, P68871	Hemoglobin	1.07356	1.05911	29.9276
Raw	11281-6	Q14451	Growth factor receptor-bound protein 7	1.07354	1.13453	11.8467
Raw	13932-45	Q14155	Rho guanine nucleotide exchange factor 7	1.07351	1.11807	12.4661
Raw	17495-141	Q9NTG7	NAD-dependent protein deacetylase sirtuin-3, mitochondrial	1.07349	1.12846	10.7468
Raw	13926-1	Q9H9A7	RecQ-mediated genome instability protein 1	1.07349	1.11193	11.4523
Raw	2853-68	O14757	Serine/threonine-protein kinase Chk1	1.07345	1.12906	12.6787
Raw	18317-111	O76080	AN1-type zinc finger protein 5	1.0734	1.10618	10.7147
Raw	10445-20	O95445	Apolipoprotein M	1.07337	1.12853	13.3128
Raw	11196-31	P12111	Collagen alpha-3(VI) chain	1.07334	1.16526	15.1541
Raw	2889-37	Q16619	Cardiotrophin-1	1.07333	1.13443	11.4675
Raw	4150-75	P00747	Plasmin	1.07332	1.11003	12.3049
Raw	7779-86	Q9NPF2	Carbohydrate sulfotransferase 11	1.07332	1.11688	13.2375
Raw	5252-33	Q9HCR9	Dual 3',5'-cyclic-AMP and -GMP phosphodiesterase 11A	1.0733	1.08304	35.0854
Raw	9251-28	Q9Y2E5	Epididymis-specific alpha-mannosidase	1.07328	1.12367	11.8808
Raw	9015-1	Q9Y2Y8	Proteoglycan 3	1.07324	1.11037	11.6552
Raw	13618-15	Q9Y6D9	Mitotic spindle assembly checkpoint protein MAD1	1.07322	1.09991	10.7776
Raw	2634-2	P31785	Cytokine receptor common subunit gamma	1.07321	1.09225	27.3722
Raw	3280-49	P16112	Aggrecan core protein	1.0732	1.12276	11.1288
Raw	8869-5	Q7KYR7	Butyrophilin subfamily 2 member A1	1.07319	1.13404	9.04643
Raw	14309-8	P31943	Heterogeneous nuclear ribonucleoprotein H	1.07316	1.13423	13.0925
Raw	10089-7	O95671	N-acetylserotonin O-methyltransferase-like protein	1.07313	1.1423	15.1641
Raw	18240-6	P47874	Olfactory marker protein	1.07312	1.12318	10.8729
Raw	10605-22	Q9HDC9	Adipocyte plasma membrane-associated protein	1.0731	1.12367	9.94369
Raw	12620-3	Q9NVA2	Septin-11	1.07304	1.10522	14.9262
Raw	3132-1	P49767	Vascular endothelial growth factor C	1.07304	1.10936	11.5652
Raw	12682-5	Q6YP21	Kynurenine--oxoglutarate transaminase 3	1.07301	1.10897	20.2572
Raw	2991-9	P14778	Interleukin-1 receptor type 1	1.07293	1.10911	11.5295
Raw	5689-1	Q30KQ8	Beta-defensin 112	1.07292	1.11197	15.2633
Raw	16882-27	Q9NRX4	14 kDa phosphohistidine phosphatase	1.07288	1.13146	18.9563
Raw	5013-2	O00299	Chloride intracellular channel protein 1	1.07284	1.0922	29.6935
Raw	5703-26	Q99784	Noelin	1.07274	1.10156	10.35
Raw	6359-50	Q8NAT1	Protein O-linked-mannose beta-1,4-N-acetylglucosaminyltransferase 2	1.07268	1.10224	11.9333
Raw	16015-19	P24298	Alanine aminotransferase 1	1.07268	1.09542	15.9946
Raw	8465-52	P09668	Cathepsin H	1.07266	1.10041	10.934
Raw	8924-55	Q9NYX4	Neuron-specific vesicular protein calcyon	1.07264	1.1267	9.12093
Raw	8913-22	Q96RL6	Sialic acid-binding Ig-like lectin 11	1.07259	1.09964	11.3583
Raw	8019-73	Q9NZ72	Stathmin-3	1.07255	1.08074	13.3564
Raw	2979-8	P42830	C-X-C motif chemokine 5	1.0724	1.11857	11.5815
Raw	12415-122	O60869	Endothelial differentiation-related factor 1	1.07238	1.1102	12.196
Raw	18282-1	P61952	Guanine nucleotide-binding protein G(I)/G(S)/G(O) subunit gamma-11	1.07234	1.10348	12.5714
Raw	11167-6	Q13613	Myotubularin-related protein 1	1.07233	1.10075	11.8848
Raw	9607-39	Q6MZM9	Proline-rich protein 27	1.07225	1.11855	12.5008
Raw	8298-8	Q8WWF3	Serine-rich single-pass membrane protein 1	1.07209	1.12233	30.3705
Raw	4908-6	P17813	Endoglin	1.07209	1.11117	9.1095
Raw	9032-30	P08922	Proto-oncogene tyrosine-protein kinase ROS	1.07208	1.13693	13.6983
Raw	10889-2	Q96G30	Melanocortin-2 receptor accessory protein 2	1.07202	1.10982	14.345
Raw	15566-10	P51911	Calponin-1	1.07192	1.13292	13.8442
Raw	6713-4	Q86VZ4	Low-density lipoprotein receptor-related protein 11	1.0719	1.12495	10.8335
Raw	2828-82	O43278	Kunitz-type protease inhibitor 1	1.07189	1.11976	10.2688
Raw	17348-5	P57105	Synaptojanin-2-binding protein	1.07188	1.09587	13.2368
Raw	16926-44	P05186	Alkaline phosphatase, tissue-nonspecific isozyme	1.07184	1.10906	11.9321
Raw	7141-21	Q9UQ53	Alpha-1,3-mannosyl-glycoprotein 4-beta-N-acetylglucosaminyltransferase B	1.07175	1.1273	11.4675
Raw	8268-98	Q9Y663	Heparan sulfate glucosamine 3-O-sulfotransferase 3A1	1.07172	1.12588	17.6319
Raw	4209-60	Q9NP79	Vacuolar protein sorting-associated protein VTA1 homolog	1.0717	1.10397	32.3628
Raw	9576-58	P50219	Motor neuron and pancreas homeobox protein 1	1.07168	1.1386	10.3664
Raw	10580-14	Q6UW10	Surfactant-associated protein 2	1.07162	1.10465	9.84256
Raw	13485-20	Q96K49	Transmembrane protein 87B	1.07162	1.12356	13.6683
Raw	12775-6	O15347	High mobility group protein B3	1.07161	1.11715	11.7103
Raw	5628-21	Q9NS98	Semaphorin-3G	1.07154	1.11233	11.3149
Raw	8969-49	P08571	Monocyte differentiation antigen CD14	1.07147	1.1327	11.5597
Raw	8907-11	Q9Y4X1	UDP-glucuronosyltransferase 2A1	1.07143	1.12533	18.9219
Raw	16302-11	Q96DR5	BPI fold-containing family A member 2	1.0714	1.12807	13.7891
Raw	4423-77	Q07817	Bcl-2-like protein 1	1.07137	1.11353	20.5943
Raw	3421-54	P32971	Tumor necrosis factor ligand superfamily member 8	1.07128	1.1231	10.1607
Raw	11369-23	P11766	Alcohol dehydrogenase class-3	1.07128	1.09526	28.5146
Raw	17200-50	P43626	Killer cell immunoglobulin-like receptor 2DL1	1.07128	1.13202	13.0036
Raw	19560-23	Q9HCM2	Plexin-A4	1.07125	1.11279	26.7274
Raw	11438-6	P25686	DnaJ homolog subfamily B member 2	1.0712	1.08879	18.5244
Raw	14587-16	O95390	Growth/differentiation factor 11	1.07115	1.11855	10.9756
Raw	9341-1	Q9GZP0	Platelet-derived growth factor D	1.07115	1.09765	12.4465
Raw	13553-4	Q8IWE4	DCN1-like protein 3	1.07115	1.10944	10.0047
Raw	18244-1	P20073	Annexin A7	1.07112	1.07541	25.2153
Raw	10589-7	Q5VY80	Retinoic acid early transcript 1L protein	1.07106	1.11825	11.4007
Raw	8071-114	Q9Y5E2	Protocadherin beta-7	1.07104	1.10629	17.1197
Raw	5939-42	O43508	Tumor necrosis factor ligand superfamily member 12	1.071	1.12654	11.0181
Raw	14283-12	P61106	Ras-related protein Rab-14	1.07098	1.12723	12.9382
Raw	14094-29	Q99075	Heparin-binding EGF-like growth factor	1.07097	1.098	29.2568
Raw	14636-25	P52758	Ribonuclease UK114	1.07088	1.13875	20.7341
Raw	18870-1	P07766	T-cell surface glycoprotein CD3 epsilon chain	1.07086	1.11582	10.1591
Raw	6620-82	Q96FE5	Leucine-rich repeat and immunoglobulin-like domain-containing nogo receptor-interacting protein 1	1.07086	1.13345	10.5364
Raw	16825-20	P54252	Ataxin-3	1.07081	1.07383	20.3107
Raw	19173-5	Q8TCF1	AN1-type zinc finger protein 1	1.07076	1.07013	30.3095
Raw	19640-2	P01270	Parathyroid Hormone1-34	1.07073	1.10318	11.3152
Raw	3867-49	Q6UXD5	Seizure 6-like protein 2	1.07061	1.10439	20.5355
Raw	16293-1	P01286	Somatoliberin	1.0706	1.11877	10.8367
Raw	5671-1	P17538	Chymotrypsinogen B	1.07059	1.12142	21.7846
Raw	13672-3	P17066	Heat shock 70 kDa protein 6	1.07055	1.11327	10.9441
Raw	13540-1	Q8NDV2	G-protein coupled receptor 26	1.07054	1.11844	12.5156
Raw	13979-3	Q8TE54	Anion exchange transporter	1.07048	1.093	15.1357
Raw	8098-37	P24557	Thromboxane-A synthase	1.07044	1.13765	8.3794
Raw	15612-5	Q9HAP6	Protein lin-7 homolog B	1.07041	1.12456	18.0271
Raw	18236-3	Q3ZCW2	Galectin-related protein	1.07041	1.10912	33.8246
Raw	12343-14	Q15057	Arf-GAP with coiled-coil, ANK repeat and PH domain-containing protein 2	1.07036	1.12215	20.6014
Raw	16748-1	P12645	Bone morphogenetic protein 3	1.07036	1.13674	13.0932
Raw	14024-196	Q92838	Ectodysplasin-A, secreted form	1.07035	1.11523	10.3051
Raw	6361-49	Q15256	Receptor-type tyrosine-protein phosphatase R	1.07025	1.11757	9.27504
Raw	8043-153	P49747	Cartilage oligomeric matrix protein	1.07024	1.13777	14.1701
Raw	9457-3	P51636	Caveolin-2	1.07019	1.12718	9.15263
Raw	12826-5	Q92911	Sodium/iodide cotransporter	1.07017	1.1218	15.2719
Raw	3296-92	Q02246	Contactin-2	1.07015	1.11537	12.3014
Raw	12499-108	Q99962	Endophilin-A1	1.07007	1.08602	38.0694
Raw	12361-102	P62070	Ras-related protein R-Ras2	1.07002	1.11156	9.24947
Raw	11563-51	Q96C24	Synaptotagmin-like protein 4	1.07001	1.10315	11.8938
Raw	7100-31	P06729	T-cell surface antigen CD2	1.06997	1.08452	41.2982
Raw	17367-5	P16949	Stathmin	1.06996	1.1055	13.151
Raw	14122-132	Q9ULT6	E3 ubiquitin-protein ligase ZNRF3	1.06995	1.13874	11.0946
Raw	13377-3	Q8N8Q1	Cytochrome b561 domain-containing protein 1	1.06993	1.1113	9.47016
Raw	4393-3	O43320	Fibroblast growth factor 16	1.06993	1.09929	23.7688
Raw	7191-32	Q14BN4	Sarcolemmal membrane-associated protein	1.06983	1.06033	38.1965
Raw	15606-19	P08727	Keratin, type I cytoskeletal 19	1.06982	1.13548	12.5112
Raw	11174-8	Q9UPZ6	Thrombospondin type-1 domain-containing protein 7A	1.0698	1.1211	11.2382
Raw	5441-67	P19429	Troponin I, cardiac muscle	1.06969	1.13115	9.13392
Raw	8887-21	Q9Y266	Nuclear migration protein nudC	1.06961	1.08281	22.4204
Raw	7897-75	Q92796	Disks large homolog 3	1.0696	1.12625	14.2277
Raw	10076-1	O00189	AP-4 complex subunit mu-1	1.06957	1.10996	13.5624
Raw	18162-167	Q9NWZ3	Interleukin-1 receptor-associated kinase 4	1.06956	1.15725	24.5342
Raw	8664-36	Q504Y2	Extracellular tyrosine-protein kinase PKDCC	1.06956	1.12506	13.2344
Raw	17408-2	Q92871	Phosphomannomutase 1	1.06956	1.13193	11.0487
Raw	11146-4	Q9Y458	T-box transcription factor TBX22	1.06953	1.10327	9.39089
Raw	17680-12	P54762	Ephrin type-B receptor 1	1.06948	1.12351	8.36112
Raw	14120-2	Q68DV7	E3 ubiquitin-protein ligase RNF43	1.06942	1.12938	13.1392
Raw	6457-50	Q9Y5H4	Protocadherin gamma-A1	1.0694	1.12179	12.7518
Raw	16754-40	O14936	Peripheral plasma membrane protein CASK	1.06939	1.10744	11.1338
Raw	7763-25	P55287	Cadherin-11	1.06936	1.10655	12.9394
Raw	12437-18	Q6PHR2	Serine/threonine-protein kinase ULK3	1.06933	1.11116	10.7292
Raw	8814-33	Q6NUJ1	Proactivator polypeptide-like 1	1.06919	1.11323	12.2263
Raw	17387-27	Q15653	NF-kappa-B inhibitor beta	1.06916	1.1095	11.7001
Raw	14655-1	Q9NVM6	DnaJ homolog subfamily C member 17	1.06915	1.11265	16.3344
Raw	18312-68	Q9UGV2	Protein NDRG3	1.06911	1.09816	15.469
Raw	4886-3	P80098	C-C motif chemokine 7	1.06909	1.11162	9.59562
Raw	11302-237	Q92752	Tenascin-R	1.06907	1.11898	10.2103
Raw	12702-13	Q9HAT8	E3 ubiquitin-protein ligase pellino homolog 2	1.06905	1.10711	11.5633
Raw	11219-95	Q8TAT2	Fibroblast growth factor-binding protein 3	1.06905	1.10944	13.9282
Raw	3897-61	Q96GD0	Pyridoxal phosphate phosphatase	1.06905	1.1106	28.4907
Raw	14045-12	Q15596	Nuclear receptor coactivator 2	1.06904	1.11255	11.3974
Raw	16831-7	Q99704	Docking protein 1	1.06901	1.13813	32.778
Raw	6360-7	Q7Z7B8	Beta-defensin 128	1.06901	1.13163	13.2676
Raw	13963-7	Q9H0E2	Toll-interacting protein	1.069	1.0775	32.2294
Raw	7249-307	Q9HD36	Bcl-2-like protein 10	1.069	1.1205	8.56373
Raw	12572-236	O43281	Embryonal Fyn-associated substrate	1.06897	1.12439	10.1372
Raw	11207-3	P21757	Macrophage scavenger receptor types I and II	1.06897	1.11709	10.4607
Raw	3234-23	Q76M96	Coiled-coil domain-containing protein 80	1.06892	1.10664	12.3131
Raw	3887-90	Q14974	Importin subunit beta-1	1.06886	1.10338	34.0776
Raw	12681-63	Q9UK80	Ubiquitin carboxyl-terminal hydrolase 21	1.06883	1.11759	14.3494
Raw	7737-76	P18564	Integrin beta-6	1.06882	1.10477	8.94893
Raw	19596-18	Q92994	Transcription factor IIIB 90 kDa subunit	1.06878	1.09414	13.3783
Raw	6378-2	Q86SI9	Protein CEI	1.06878	1.12685	15.293
Raw	14139-16	Q8WWG1	Neuregulin-4	1.06873	1.12802	10.4993
Raw	11287-14	P00167	Cytochrome b5	1.06872	1.11197	12.7272
Raw	7846-44	Q9UQ72	Pregnancy-specific beta-1-glycoprotein 11	1.06868	1.13455	10.0841
Raw	10015-119	Q13303	Voltage-gated potassium channel subunit beta-2	1.06867	1.10938	10.7227
Raw	6507-16	O15394	Neural cell adhesion molecule 2	1.06861	1.1198	9.58471
Raw	2636-10	P36941	Tumor necrosis factor receptor superfamily member 3	1.06861	1.12983	19.6622
Raw	13936-24	P07205	Phosphoglycerate kinase 2	1.0686	1.12154	10.3714
Raw	19222-124	P61020	Ras-related protein Rab-5B	1.0685	1.10221	27.2244
Raw	14603-51	J3QR46	Uncharacterized protein KIAA0040	1.06848	1.09585	14.382
Raw	9039-47	Q5JTV8	Torsin-1A-interacting protein 1	1.06847	1.08861	13.8557
Raw	11459-81	P55199	RNA polymerase II elongation factor ELL	1.06846	1.11314	10.2711
Raw	2333-72	P01137	Transforming growth factor beta-1	1.06843	1.09915	14.6739
Raw	9873-17	P11474	Steroid hormone receptor ERR1	1.06843	1.13214	9.94351
Raw	6940-18	Q9HDC5	Junctophilin-1	1.06841	1.10833	9.66457
Raw	4122-12	Q08345	Epithelial discoidin domain-containing receptor 1	1.06833	1.14496	10.0652
Raw	18413-24	P49703	ADP-ribosylation factor-like protein 4D	1.0683	1.14338	9.01039
Raw	12692-56	Q8TEK3	Histone-lysine N-methyltransferase, H3 lysine-79 specific	1.06826	1.14051	11.7098
Raw	9249-17	Q9P0T7	Transmembrane protein 9	1.06815	1.1085	9.75231
Raw	8053-16	Q8TBM8	DnaJ homolog subfamily B member 14	1.06812	1.12276	10.7852
Raw	9361-7	Q9Y5I4	Protocadherin alpha-C2	1.06812	1.1223	10.1953
Raw	17696-1	Q86XR7	TIR domain-containing adapter molecule 2	1.06803	1.11457	8.77788
Raw	16070-7	Q9Y5W5	Wnt inhibitory factor 1	1.06801	1.10164	10.6576
Raw	16758-96	P51858	Hepatoma-derived growth factor	1.06792	1.11262	15.3612
Raw	10647-18	Q8N9N2	Activating signal cointegrator 1 complex subunit 1	1.06792	1.09104	12.5743
Raw	11089-7	P01876 P01877	Immunoglobulin A	1.06792	1.12965	10.9541
Raw	19328-51	O96017	Serine/threonine-protein kinase Chk2	1.06785	1.10326	9.57911
Raw	13107-9	O95274	Ly6/PLAUR domain-containing protein 3	1.06785	1.1188	10.806
Raw	13123-3	Q9NZU0	Leucine-rich repeat transmembrane protein FLRT3	1.06784	1.10054	8.91902
Raw	10365-132	P29460, Q9NPF7	Interleukin-23	1.06783	1.11867	12.6384
Raw	17761-2	Q9UKK9	ADP-sugar pyrophosphatase	1.06781	1.12694	9.65293
Raw	8818-13	P38484	Interferon gamma receptor 2	1.0678	1.11423	8.67198
Raw	5201-50	O76083	High affinity cGMP-specific 3',5'-cyclic phosphodiesterase 9A	1.0678	1.11811	9.42409
Raw	2826-53	Q92838	Ectodysplasin-A, secreted form	1.0678	1.13113	11.1483
Raw	19392-6	O94760	N(G),N(G)-dimethylarginine dimethylaminohydrolase 1	1.06779	1.12752	15.1479
Raw	11355-10	Q9GZV4	Eukaryotic translation initiation factor 5A-2	1.06779	1.09466	28.8693
Raw	3809-1	P22607	Fibroblast growth factor receptor 3	1.06775	1.11583	9.85638
Raw	3418-12	Q8IU85	Calcium/calmodulin-dependent protein kinase type 1D	1.06774	1.12714	15.29
Raw	2728-62	P24821	Tenascin	1.06774	1.08515	13.5579
Raw	3033-57	P05162	Galectin-2	1.06773	1.132	10.4931
Raw	8900-28	Q92859	Neogenin	1.06772	1.10347	9.14585
Raw	6612-90	Q6PL45	BRICHOS domain-containing protein 5	1.06769	1.09262	23.892
Raw	5825-49	P15260	Interferon gamma receptor 1	1.06763	1.12274	8.11915
Raw	4925-54	P45452	Collagenase 3	1.06762	1.10581	14.2811
Raw	9981-18	A2RU67	Protein FAM234B	1.0676	1.11649	8.0734
Raw	12718-43	Q9Y237	Peptidyl-prolyl cis-trans isomerase NIMA-interacting 4	1.06753	1.07575	27.1673
Raw	10835-25	Q9UNA3	Alpha-1,4-N-acetylglucosaminyltransferase	1.0675	1.10648	11.9581
Raw	7821-6	Q13901	Nuclear nucleic acid-binding protein C1D	1.06749	1.11934	14.9275
Raw	12345-4	Q9UM13	Anaphase-promoting complex subunit 10	1.06749	1.09293	10.666
Raw	19238-12	P15104	Glutamine synthetase	1.06741	1.07749	20.4962
Raw	7110-2	Q9UBS4	DnaJ homolog subfamily B member 11	1.0674	1.10569	11.5541
Raw	12831-21	Q96BS2	Calcineurin B homologous protein 3	1.06733	1.12407	12.0808
Raw	13491-40	O43924	Retinal rod rhodopsin-sensitive cGMP 3',5'-cyclic phosphodiesterase subunit delta	1.06731	1.11399	14.3769
Raw	18878-15	O60565	Gremlin-1	1.06728	1.1059	9.77627
Raw	8889-5	Q9ULG6	Cell cycle progression protein 1	1.06724	1.1045	12.3177
Raw	6273-58	Q32P28	Prolyl 3-hydroxylase 1	1.06724	1.10572	10.4029
Raw	5909-51	P15531	Nucleoside diphosphate kinase A	1.06724	1.11129	20.6137
Raw	18268-5	Q6NT46	G antigen 2A	1.06722	1.1072	11.1332
Raw	5801-72	P01138	beta-nerve growth factor	1.06722	1.12501	9.38914
Raw	5358-3	Q99983	Osteomodulin	1.06721	1.07661	20.4692
Raw	11185-145	P30793	GTP cyclohydrolase 1	1.0672	1.11595	11.5606
Raw	19482-11	Q9BSH5	Haloacid dehalogenase-like hydrolase domain-containing protein 3	1.06719	1.10596	10.309
Raw	12479-50	P31321	cAMP-dependent protein kinase type I-beta regulatory subunit	1.06717	1.07503	15.937
Raw	18407-36	Q9Y2Y0	ADP-ribosylation factor-like protein 2-binding protein	1.06716	1.10363	20.1167
Raw	11493-169	Q96FJ2	Dynein light chain 2, cytoplasmic	1.06716	1.09012	25.346
Raw	14028-22	O00443	Phosphatidylinositol 4-phosphate 3-kinase C2 domain-containing subunit alpha	1.06713	1.11481	10.9356
Raw	18417-3	Q9HBK9	Arsenite methyltransferase	1.06711	1.12122	14.2667
Raw	6354-13	Q6MZM0	Hephaestin-like protein 1	1.06709	1.10929	11.4284
Raw	7089-42	Q9BT88	Synaptotagmin-11	1.06709	1.11686	9.65727
Raw	5238-26	Q9UNP9	Peptidyl-prolyl cis-trans isomerase E	1.06708	1.07089	24.2757
Raw	11606-22	O75190	DnaJ homolog subfamily B member 6	1.067	1.10779	15.7152
Raw	13487-24	Q9H1C4	Protein unc-93 homolog B1	1.06698	1.09696	10.8331
Raw	3471-49	O75716	Serine/threonine-protein kinase 16	1.06698	1.11525	14.0992
Raw	3412-7	P10415	Apoptosis regulator Bcl-2	1.06693	1.10213	16.9073
Raw	16852-10	Q5T2W1	Na(+)/H(+) exchange regulatory cofactor NHE-RF3	1.06693	1.10778	10.8758
Raw	10006-25	P19419	ETS domain-containing protein Elk-1	1.0669	1.12422	10.1317
Raw	4568-17	O94991	SLIT and NTRK-like protein 5	1.06681	1.12436	8.78137
Raw	2705-5	O15444	C-C motif chemokine 25	1.0668	1.10181	13.4359
Raw	5036-50	P98066	Tumor necrosis factor-inducible gene 6 protein	1.06678	1.11687	11.5065
Raw	7975-97	Q6ZN44	Netrin receptor UNC5A	1.0667	1.10317	9.57606
Raw	17209-27	O00204	Sulfotransferase family cytosolic 2B member 1	1.06669	1.11864	13.6856
Raw	9234-8	Q9GZX9	Twisted gastrulation protein homolog 1	1.06668	1.09706	8.70121
Raw	11395-5	Q14289	Protein-tyrosine kinase 2-beta	1.06667	1.11125	22.5119
Raw	5947-90	P40225	Thrombopoietin	1.06665	1.09046	16.0465
Raw	2704-74	O14836	Tumor necrosis factor receptor superfamily member 13B	1.06665	1.11665	12.0372
Raw	19208-8	P27037	Activin receptor type-2A	1.06664	1.14114	10.4877
Raw	3143-3	P01730	T-cell surface glycoprotein CD4	1.06664	1.1106	10.3414
Raw	11279-42	Q9UBS5	Gamma-aminobutyric acid type B receptor subunit 1	1.06662	1.10731	9.02545
Raw	14254-27	P29074	Tyrosine-protein phosphatase non-receptor type 4	1.06662	1.12735	12.4511
Raw	3438-10	O95633	Follistatin-related protein 3	1.06657	1.12989	9.25051
Raw	9778-45	Q4KMG9	Transmembrane protein 52B	1.06657	1.11985	10.5072
Raw	13101-60	Q9BQB4	Sclerostin	1.06653	1.11968	9.91413
Raw	9384-17	P49913	Cathelicidin antimicrobial peptide	1.06649	1.10807	15.6551
Raw	13434-172	Q9NVD7	Alpha-parvin	1.06641	1.0752	14.7477
Raw	13650-11	Q9NZI2	Kv channel-interacting protein 1	1.06634	1.11103	11.5216
Raw	13548-53	Q5VZY2	Phosphatidate phosphatase PPAPDC1A	1.06624	1.12031	12.8685
Raw	7173-141	Q8N3T6	Transmembrane protein 132C	1.06622	1.10733	8.44126
Raw	9715-15	O75054	Immunoglobulin superfamily member 3	1.0662	1.11911	12.0309
Raw	9800-20	O95169	NADH dehydrogenase [ubiquinone] 1 beta subcomplex subunit 8, mitochondrial	1.06618	1.11629	8.99259
Raw	2719-3	Q99062	Granulocyte colony-stimulating factor receptor	1.06615	1.1001	13.0987
Raw	7910-41	Q9P244	Leucine-rich repeat and fibronectin type III domain-containing protein 1	1.06611	1.09172	11.4321
Raw	5620-13	P19021	Peptidyl-glycine alpha-amidating monooxygenase	1.06608	1.1005	11.3425
Raw	2192-63	Q9Y4X3	C-C motif chemokine 27	1.06607	1.09301	11.9452
Raw	13055-53	A5PKW4	PH and SEC7 domain-containing protein 1	1.06604	1.11997	15.1194
Raw	10056-5	Q08050	Forkhead box protein M1	1.06601	1.06078	24.379
Raw	14153-8	P52797	Ephrin-A3	1.066	1.13173	10.9202
Raw	10708-3	O43555	Progonadoliberin-2	1.06595	1.12319	10.5495
Raw	14229-5	O95396	Adenylyltransferase and sulfurtransferase MOCS3	1.06595	1.09565	12.0536
Raw	7766-25	Q12836	Zona pellucida sperm-binding protein 4	1.06593	1.10772	11.4526
Raw	13704-5	P54868	Hydroxymethylglutaryl-CoA synthase, mitochondrial	1.06587	1.09956	11.0501
Raw	18409-61	P84085	ADP-ribosylation factor 5	1.06579	1.1318	11.6968
Raw	19241-31	P82980	Retinol-binding protein 5	1.06578	1.15527	16.8538
Raw	8569-147	Q9NVJ2	ADP-ribosylation factor-like protein 8B	1.06577	1.08334	13.4067
Raw	9936-27	Q8TBB1	E3 ubiquitin-protein ligase LNX	1.06571	1.10634	13.8202
Raw	11130-158	O00305	Voltage-dependent L-type calcium channel subunit beta-4	1.06561	1.08882	19.2986
Raw	5226-36	P19784 P67870	Casein kinase II 2-alpha':2-beta heterotetramer	1.06559	1.07809	24.1223
Raw	9221-6	Q6GPH6	Inositol 1,4,5-trisphosphate receptor-interacting protein-like 1	1.06555	1.10129	19.6616
Raw	15495-9	P41439	Folate receptor gamma	1.06548	1.10859	9.66077
Raw	12750-9	P05107	Integrin beta-2	1.06544	1.13419	11.9031
Raw	12511-83	Q96JW4	Solute carrier family 41 member 2	1.06544	1.10362	13.7907
Raw	3292-75	P09326	CD48 antigen	1.06538	1.11196	8.87788
Raw	15394-79	Q8IZJ1	Netrin receptor UNC5B	1.06537	1.12072	9.45335
Raw	8351-17	Q6UWY2	Serine protease 57	1.06536	1.1168	16.9121
Raw	10449-31	Q6UWI4	Protein shisa-2 homolog	1.06535	1.1225	14.7772
Raw	14286-2	O95644	Nuclear factor of activated T-cells, cytoplasmic 1	1.06528	1.1123	12.7938
Raw	2658-27	Q16288	NT-3 growth factor receptor	1.06523	1.10975	9.32206
Raw	19553-14	Q16623	Syntaxin-1A	1.06522	1.1173	10.1349
Raw	5352-11	Q92956	Tumor necrosis factor receptor superfamily member 14	1.06521	1.12324	9.21148
Raw	10506-53	O15173	Membrane-associated progesterone receptor component 2	1.06521	1.095	15.6757
Raw	11601-26	Q14562	ATP-dependent RNA helicase DHX8	1.06519	1.11991	10.5818
Raw	12452-32	Q86Y97	Histone-lysine N-methyltransferase SUV420H2	1.06518	1.15131	10.8703
Raw	9773-15	Q8NC42	E3 ubiquitin-protein ligase RNF149	1.06515	1.12607	13.98
Raw	2633-52	P78552	Interleukin-13 receptor subunit alpha-1	1.06513	1.06969	10.1719
Raw	11546-7	Q8WWM9	Cytoglobin	1.06513	1.12232	8.25643
Raw	6039-24	P24387	Corticotropin-releasing factor-binding protein	1.06504	1.10872	10.1091
Raw	6549-60	Q96N03	V-set and transmembrane domain-containing protein 2-like protein	1.06502	1.1053	10.5923
Raw	15329-167	Q9Y2Q5	Ragulator complex protein LAMTOR2	1.06497	1.10295	17.641
Raw	3314-74	P56159	GDNF family receptor alpha-1	1.06496	1.10076	12.9155
Raw	18300-39	Q96QR8	Transcriptional activator protein Pur-beta	1.06496	1.09989	29.2046
Raw	3472-40	O15392	Baculoviral IAP repeat-containing protein 5	1.06492	1.0976	12.748
Raw	13729-26	Q8TD22	Sideroflexin-5	1.06486	1.10658	12.291
Raw	11531-24	Q9H7M9	V-type immunoglobulin domain-containing suppressor of T-cell activation	1.06483	1.08028	29.7075
Raw	2652-15	Q03405	Urokinase plasminogen activator surface receptor	1.06482	1.11737	9.09167
Raw	10756-34	Q969E3	Urocortin-3	1.06482	1.11684	10.9607
Raw	10546-2	Q8WU66	Thrombospondin-type laminin G domain and EAR repeat-containing protein	1.06481	1.09846	14.544
Raw	12385-4	P20807	Calpain-3	1.06473	1.10439	12.278
Raw	2849-49	P55008	Allograft inflammatory factor 1	1.0647	1.09926	15.353
Raw	11252-30	O75427	Leucine-rich repeat and calponin homology domain-containing protein 4	1.06469	1.11203	12.1905
Raw	14711-27	Q15828	Cystatin-M	1.06468	1.11485	7.49105
Raw	7105-7	Q9BTV7	CDK5 and ABL1 enzyme substrate 2	1.06467	1.07213	12.5139
Raw	3331-8	Q6NW40	RGM domain family member B	1.06461	1.11908	8.78907
Raw	9913-4	Q9P2E9	Ribosome-binding protein 1	1.06459	1.10591	22.8743
Raw	15375-49	P15086	Carboxypeptidase B	1.06457	1.10417	19.2197
Raw	9197-4	O00182	Galectin-9	1.06456	1.10612	10.573
Raw	12709-63	Q92522	Histone H1x	1.06451	1.05271	26.7256
Raw	13416-8	Q14C87	Transmembrane protein 132D	1.06451	1.11459	9.07842
Raw	5264-65	P27797	Calreticulin	1.06438	1.10659	10.5373
Raw	15544-25	Q9P0G3	Kallikrein-14	1.06435	1.10977	12.045
Raw	8953-47	P51858	Hepatoma-derived growth factor	1.06427	1.09948	14.2709
Raw	12651-21	Q15119	[Pyruvate dehydrogenase (acetyl-transferring)] kinase isozyme 2, mitochondrial	1.06423	1.12528	9.77686
Raw	18386-36	P35754	Glutaredoxin-1	1.06423	1.10782	11.1156
Raw	7887-57	P10606	Cytochrome c oxidase subunit 5B, mitochondrial	1.06423	1.12547	8.89722
Raw	11214-40	Q9UBS3	DnaJ homolog subfamily B member 9	1.06418	1.11968	11.8119
Raw	5078-82	O15197	Ephrin type-B receptor 6	1.06417	1.10441	7.27373
Raw	7020-13	Q9GZS9	Carbohydrate sulfotransferase 5	1.06416	1.11087	8.95636
Raw	7932-23	Q8NBV8	Synaptotagmin-8	1.06415	1.12877	9.10659
Raw	5223-59	Q14397	Glucokinase regulatory protein	1.06408	1.11925	8.7474
Raw	11381-56	P60891	Ribose-phosphate pyrophosphokinase 1	1.06401	1.11355	9.09728
Raw	9317-4	Q8N386	Leucine-rich repeat-containing protein 25	1.06399	1.12559	15.9618
Raw	15363-32	Q6Q788	Apolipoprotein A-V	1.06398	1.08884	20.9116
Raw	10814-7	P06126	T-cell surface glycoprotein CD1a	1.06395	1.13113	12.6436
Raw	12685-57	Q9NSB8	Homer protein homolog 2	1.06394	1.11269	30.9459
Raw	10981-56	P56975	Pro-neuregulin-3, membrane-bound isoform	1.06393	1.09199	9.42111
Raw	3585-54	P35613	Basigin	1.06391	1.10523	8.36789
Raw	7019-13	O75326	Semaphorin-7A	1.06386	1.12494	11.7746
Raw	12580-7	P28074	Proteasome subunit beta type-5	1.06386	1.13241	12.2083
Raw	9963-19	Q9UN67	Protocadherin beta-10	1.06382	1.10869	11.1315
Raw	6938-21	O60330	Protocadherin gamma-A12	1.06381	1.09831	9.69928
Raw	4144-13	Q99616	C-C motif chemokine 13	1.06377	1.10828	9.4566
Raw	10064-12	O75884	Putative hydrolase RBBP9	1.06377	1.10076	9.6312
Raw	19334-62	O95881	Thioredoxin domain-containing protein 12	1.06373	1.09967	16.8858
Raw	11128-29	Q8N3T6	Transmembrane protein 132C	1.06371	1.13352	10.466
Raw	7778-104	Q96LW7	Caspase recruitment domain-containing protein 19	1.06371	1.10352	10.2285
Raw	3352-80	P23280	Carbonic anhydrase 6	1.0637	1.14921	13.9112
Raw	11872-9	Q9Y5G3	Protocadherin gamma-B1	1.06369	1.10885	9.27063
Raw	12724-81	Q14011	Cold-inducible RNA-binding protein	1.06369	1.0845	21.5553
Raw	14076-74	P01036	Cystatin-S	1.06366	1.09783	16.8279
Raw	11278-4	P13942	Collagen alpha-2(XI) chain	1.06362	1.08531	22.1018
Raw	3484-60	P01019	Angiotensinogen	1.06356	1.10067	11.7589
Raw	3447-64	P10145	Interleukin-8	1.06356	1.10592	14.0953
Raw	10557-6	Q8N6K0	Testis-expressed sequence 29 protein	1.06352	1.13952	13.1199
Raw	5343-74	P16870	Carboxypeptidase E	1.06349	1.1093	11.2295
Raw	9059-14	Q92565	Rap guanine nucleotide exchange factor 5	1.06348	1.10718	14.386
Raw	9836-20	P27707	Deoxycytidine kinase	1.06347	1.11015	11.9667
Raw	12424-107	Q9P016	Thymocyte nuclear protein 1	1.06342	1.08042	9.18765
Raw	15419-15	O60882	Matrix metalloproteinase-20	1.06332	1.11702	12.1487
Raw	12428-2	Q5VWZ2	Lysophospholipase-like protein 1	1.06332	1.11408	11.5539
Raw	4487-1	P21781	Fibroblast growth factor 7	1.06331	1.09458	16.8768
Raw	15607-56	P30613	Pyruvate kinase PKLR	1.0633	1.08425	20.8904
Raw	14705-1	O43915	Vascular endothelial growth factor D	1.06327	1.1024	9.00649
Raw	6545-58	P04156	Major prion protein	1.06321	1.1031	10.853
Raw	12851-5	Q9NP87	DNA-directed DNA/RNA polymerase mu	1.06321	1.1083	12.6248
Raw	14134-49	Q86SJ2	Amphoterin-induced protein 2	1.0632	1.10861	14.7972
Raw	15381-45	Q16832	Discoidin domain-containing receptor 2	1.06317	1.11498	11.6697
Raw	12726-3	O00287	Regulatory factor X-associated protein	1.06317	1.11038	9.07105
Raw	9255-5	Q9P0M4	Interleukin-17C	1.06312	1.10697	9.90898
Raw	6103-70	Q96RD9	Fc receptor-like protein 5	1.06311	1.12309	8.50816
Raw	8021-59	Q6P1L8	39S ribosomal protein L14, mitochondrial	1.06311	1.08156	17.97
Raw	7765-15	O43736	Integral membrane protein 2A	1.0631	1.09954	12.9836
Raw	7245-2	O95319	CUGBP Elav-like family member 2	1.0631	1.10443	17.3132
Raw	16588-10	P11021	78 kDa glucose-regulated protein	1.06308	1.04341	26.8161
Raw	4246-40	P32004	Neural cell adhesion molecule L1	1.06307	1.11116	10.6412
Raw	8427-118	Q9BXY4	R-spondin-3	1.06306	1.09119	9.65782
Raw	7046-6	Q96LM9	Uncharacterized protein C20orf173	1.06306	1.1284	11.3103
Raw	19125-26	P13861	cAMP-dependent protein kinase type II-alpha regulatory subunit	1.06301	1.10324	9.74351
Raw	2585-2	P01236	Prolactin	1.06297	1.114	16.1209
Raw	7813-6	P05187	Alkaline phosphatase, placental type	1.06296	1.10095	9.40268
Raw	8876-51	P58401	Neurexin-2-beta	1.06294	1.10929	10.5701
Raw	9819-110	Q07820	Induced myeloid leukemia cell differentiation protein Mcl-1	1.06293	1.12748	14.267
Raw	11542-11	Q96A57	Transmembrane protein 230	1.06292	1.1093	12.6687
Raw	11649-3	Q8IYB5	Stromal membrane-associated protein 1	1.06292	1.09614	32.1568
Raw	11457-53	Q14376	UDP-glucose 4-epimerase	1.06286	1.11672	14.6202
Raw	9829-91	Q06520	Bile salt sulfotransferase	1.06284	1.12348	14.6224
Raw	17771-35	O75575	DNA-directed RNA polymerase III subunit RPC9	1.06284	1.11316	11.743
Raw	7018-10	Q9UJK0	Ribosome biogenesis protein TSR3 homolog	1.0628	1.11422	9.31938
Raw	6495-14	P05305	Endothelin-1	1.06273	1.10058	9.89665
Raw	13972-4	Q9BPX1	17-beta-hydroxysteroid dehydrogenase 14	1.06269	1.12507	9.15658
Raw	17852-5	Q9Y570	Protein phosphatase methylesterase 1	1.06268	1.07254	21.3647
Raw	17766-5	P14598	Neutrophil cytosol factor 1	1.06268	1.11257	15.9937
Raw	14197-2	O75626	PR domain zinc finger protein 1	1.06264	1.11339	12.7355
Raw	9219-70	Q9UMX5	Neudesin	1.06261	1.10785	10.5011
Raw	8399-6	O94768	Serine/threonine-protein kinase 17B	1.06257	1.13038	8.90663
Raw	3339-33	P35442	Thrombospondin-2	1.06253	1.10911	15.9228
Raw	3004-67	Q9BQ51	Programmed cell death 1 ligand 2	1.06253	1.11412	8.84978
Raw	10924-258	Q8WUJ1	Neuferricin	1.06252	1.11678	10.07
Raw	16859-100	Q9Y371	Endophilin-B1	1.06251	1.11744	11.1455
Raw	8305-18	Q8IWU5	Extracellular sulfatase Sulf-2	1.06251	1.11312	10.2124
Raw	18404-22	Q6NXT1	Ankyrin repeat domain-containing protein 54	1.06244	1.12055	11.9064
Raw	13733-5	P29460	Interleukin-12 subunit beta	1.06243	1.09444	13.6821
Raw	14025-18	Q07011	Tumor necrosis factor receptor superfamily member 9	1.06241	1.1319	10.4984
Raw	7967-38	A6NI47	Putative POTE ankyrin domain family member M	1.06237	1.10032	11.5372
Raw	13698-28	Q8IZA0	Dyslexia-associated protein KIAA0319-like protein	1.06233	1.11385	11.5609
Raw	11292-13	Q6AZY7	Scavenger receptor class A member 3	1.06233	1.11567	11.0382
Raw	17769-28	Q8WW12	PEST proteolytic signal-containing nuclear protein	1.0623	1.08934	22.522
Raw	2505-49	O60609	GDNF family receptor alpha-3	1.06225	1.10611	12.2915
Raw	3603-60	Q9BXN2	C-type lectin domain family 7 member A	1.06216	1.10232	11.0848
Raw	13994-1	P22087	rRNA 2'-O-methyltransferase fibrillarin	1.06212	1.14651	12.4901
Raw	11241-8	P04424	Argininosuccinate lyase	1.06209	1.09106	22.7408
Raw	3837-6	P43403	Tyrosine-protein kinase ZAP-70	1.06207	1.11346	13.3179
Raw	7148-42	Q9BQD7	Protein FAM173A	1.06207	1.12108	10.6727
Raw	3324-51	Q9HBG7	T-lymphocyte surface antigen Ly-9	1.06203	1.09713	8.35476
Raw	7223-60	Q99584	Protein S100-A13	1.06202	1.11575	15.6613
Raw	11333-82	P42331	Rho GTPase-activating protein 25	1.06196	1.07377	32.4138
Raw	8767-44	P42892	Endothelin-converting enzyme 1	1.06195	1.13045	12.0505
Raw	10527-22	Q08211	ATP-dependent RNA helicase A	1.06194	1.10765	10.6775
Raw	15305-7	O76038	Secretagogin	1.0619	1.07322	15.5798
Raw	10372-18	P42226	Signal transducer and activator of transcription 6	1.06185	1.0693	29.3116
Raw	16746-12	P09529	Activin B	1.06184	1.11667	10.3642
Raw	3797-1	P19022	Cadherin-2	1.06178	1.12988	9.45451
Raw	3202-28	Q8NCW0	Kremen protein 2	1.06176	1.08208	18.9346
Raw	3587-53	O95393	Bone morphogenetic protein 10	1.06173	1.10103	9.5705
Raw	3387-1	O75914	Serine/threonine-protein kinase PAK 3	1.06173	1.09971	16.9137
Raw	9115-78	O15204	ADAM DEC1	1.06171	1.09385	11.5941
Raw	4163-5	P0C0S5	Histone H2A.z	1.06167	1.11689	11.5122
Raw	11671-19	P55201	Peregrin	1.06166	1.10385	12.1014
Raw	11102-22	Q9BYZ8	Regenerating islet-derived protein 4	1.06166	1.09996	9.84847
Raw	9207-60	O95825	Quinone oxidoreductase-like protein 1	1.06165	1.14813	21.9807
Raw	4697-59	P04141	Granulocyte-macrophage colony-stimulating factor	1.06164	1.10377	10.7627
Raw	18290-6	P13928	Annexin A8	1.06163	1.11707	10.0906
Raw	15613-16	P16233	Pancreatic triacylglycerol lipase	1.06162	1.09657	24.7242
Raw	7009-8	P21854	B-cell differentiation antigen CD72	1.06158	1.08729	10.2892
Raw	13066-42	Q6P2E9	Enhancer of mRNA-decapping protein 4	1.06157	1.11865	12.2958
Raw	19635-69	Q14314	Fibroleukin	1.06155	1.09859	11.7593
Raw	17746-77	Q9Y3D6	Mitochondrial fission 1 protein	1.06148	1.09324	17.434
Raw	16753-46	P12110	Collagen alpha-2(VI) chain	1.06144	1.11495	8.15914
Raw	8700-325	Q8NCW6	Polypeptide N-acetylgalactosaminyltransferase 11	1.06133	1.09812	10.3278
Raw	5727-35	Q6Y288	Beta-1,3-glucosyltransferase	1.06133	1.08603	19.6453
Raw	9900-36	P12036	Neurofilament heavy polypeptide	1.0613	1.10315	12.6335
Raw	4971-1	Q9UBR2	Cathepsin Z	1.06121	1.10667	11.5186
Raw	5062-60	Q15762	CD226 antigen	1.06121	1.10443	11.9899
Raw	13470-43	Q03431	Parathyroid hormone/parathyroid hormone-related peptide receptor	1.06117	1.11907	11.3222
Raw	10000-28	P43320	Beta-crystallin B2	1.06114	1.10264	8.92206
Raw	2708-54	Q9UNG2	Tumor necrosis factor ligand superfamily member 18	1.06109	1.11892	10.6575
Raw	7207-4	Q13123	Protein Red	1.06108	1.12383	8.71993
Raw	12016-60	P22681	E3 ubiquitin-protein ligase CBL	1.06108	1.0774	32.9287
Raw	2607-54	O75462 Q9UBD9	Cytokine receptor-like factor 1:Cardiotrophin-like cytokine factor 1 Complex	1.06108	1.1308	8.07109
Raw	7196-21	P05000	Interferon omega-1	1.06102	1.12073	9.49898
Raw	9578-263	A6NHS7	MANSC domain-containing protein 4	1.061	1.11435	9.70953
Raw	9999-1	O14896	Interferon regulatory factor 6	1.06096	1.06747	30.1633
Raw	3005-5	P18031	Tyrosine-protein phosphatase non-receptor type 1	1.06096	1.08966	16.3037
Raw	15440-57	P16519	Neuroendocrine convertase 2	1.06094	1.11172	8.1884
Raw	9110-2	Q9BSW7	Synaptotagmin-17	1.06092	1.07617	11.4386
Raw	7981-230	Q96L58	Beta-1,3-galactosyltransferase 6	1.06089	1.11002	8.82377
Raw	5196-7	P30419	Glycylpeptide N-tetradecanoyltransferase 1	1.06088	1.10258	19.8981
Raw	12923-51	Q04695	Keratin, type I cytoskeletal 17	1.06083	1.1162	10.5586
Raw	18905-5	P08779	Keratin, type I cytoskeletal 16	1.06082	1.12306	11.0594
Raw	11313-100	P61457	Pterin-4-alpha-carbinolamine dehydratase	1.06078	1.11643	13.953
Raw	9244-27	P50897	Palmitoyl-protein thioesterase 1	1.06073	1.10122	13.5506
Raw	2475-1	P10721	Mast/stem cell growth factor receptor Kit	1.06067	1.12265	11.9468
Raw	16803-4	P22676	Calretinin	1.06066	1.10688	13.9407
Raw	2781-63	Q8NHW4	C-C motif chemokine 4-like	1.06057	1.0905	10.6399
Raw	7206-20	P09467	Fructose-1,6-bisphosphatase 1	1.06055	1.11573	20.2044
Raw	12808-103	Q9Y2V2	Calcium-regulated heat-stable protein 1	1.0605	1.09258	10.7128
Raw	9215-117	Q9UHP3	Ubiquitin carboxyl-terminal hydrolase 25	1.0605	1.09988	12.0027
Raw	4276-10	P30086	Phosphatidylethanolamine-binding protein 1	1.06049	1.07232	17.965
Raw	6586-19	O75078	Disintegrin and metalloproteinase domain-containing protein 11	1.06049	1.11638	12.0107
Raw	5124-69	Q9UMF0	Intercellular adhesion molecule 5	1.06048	1.11041	9.23838
Raw	12531-5	B6SEH8	Endogenous retrovirus group V member 1 Env polyprotein	1.06045	1.10211	12.4008
Raw	8446-4	P18509	Pituitary adenylate cyclase-activating polypeptide 27	1.06044	1.10426	9.95496
Raw	16324-38	Q15399	Toll-like receptor 1	1.06041	1.1251	12.4964
Raw	8971-9	Q9ULB1	Neurexin-1	1.06034	1.11029	9.98597
Raw	7104-71	Q86V35	Calcium-binding protein 7	1.06033	1.1056	12.2574
Raw	12384-92	Q9H9Q2	COP9 signalosome complex subunit 7b	1.06028	1.09307	13.3543
Raw	5918-5	Q06323	Proteasome activator complex subunit 1	1.06025	1.0726	17.7238
Raw	11709-29	Q92523	Carnitine O-palmitoyltransferase 1, muscle isoform	1.06015	1.10292	10.2807
Raw	8394-56	P10153	Non-secretory ribonuclease	1.06012	1.09786	8.69345
Raw	18877-15	Q99439	Calponin-2	1.06006	1.07923	23.0373
Raw	9742-59	Q13838	Spliceosome RNA helicase DDX39B	1.06004	1.09903	20.2736
Raw	13982-33	Q9NS28	Regulator of G-protein signaling 18	1.06002	1.07708	19.8765
Raw	19438-68	O95926	Pre-mRNA-splicing factor SYF2	1.06002	1.06523	17.3002
Raw	12473-48	Q9NXV2	BTB/POZ domain-containing protein KCTD5	1.05992	1.12462	11.0812
Raw	14036-116	O75970	Multiple PDZ domain protein	1.05992	1.11054	9.03513
Raw	7193-98	Q9H158	Protocadherin alpha-C1	1.0599	1.10199	14.6032
Raw	5716-49	Q6PB30	Putative chondrosarcoma-associated gene 1 protein	1.05989	1.10995	11.2407
Raw	5728-60	Q96LA6	Fc receptor-like protein 1	1.05986	1.11926	10.6532
Raw	9121-28	Q10981	Galactoside 2-alpha-L-fucosyltransferase 2	1.05986	1.10063	7.96998
Raw	5988-49	O43557	Tumor necrosis factor ligand superfamily member 14	1.05985	1.10824	13.2751
Raw	13700-10	P07355	Annexin A2	1.05971	1.09988	13.8703
Raw	5228-25	Q02241	Kinesin-like protein KIF23	1.05962	1.07748	19.9569
Raw	9216-100	O15031	Plexin-B2	1.05961	1.12091	11.0936
Raw	9180-6	P38484	Interferon gamma receptor 2	1.0596	1.07845	8.6978
Raw	7096-30	Q96DB5	Regulator of microtubule dynamics protein 1	1.05958	1.08849	24.0193
Raw	4143-74	P47992	Lymphotactin	1.05955	1.09112	9.44012
Raw	8681-93	O15173	Membrane-associated progesterone receptor component 2	1.05949	1.092	13.5918
Raw	8951-162	Q6UVK1	Chondroitin sulfate proteoglycan 4	1.05948	1.12731	10.7538
Raw	9226-6	Q71RG4	Transmembrane and ubiquitin-like domain-containing protein 2	1.05947	1.11893	8.10367
Raw	8336-267	Q8IYS0	GRAM domain-containing protein 1C	1.05942	1.09277	8.26632
Raw	12030-82	P17661	Desmin	1.05937	1.12705	13.3242
Raw	14156-33	P31946	14-3-3 protein beta/alpha	1.05936	1.05878	30.3385
Raw	17671-58	Q9UNL4	Inhibitor of growth protein 4	1.05935	1.10906	8.17032
Raw	13727-44	O43791	Speckle-type POZ protein	1.05932	1.10033	12.2328
Raw	8759-29	Q9NPC4	Lactosylceramide 4-alpha-galactosyltransferase	1.05932	1.09689	9.47392
Raw	5743-82	Q16568	Cocaine- and amphetamine-regulated transcript protein	1.0593	1.10057	9.3056
Raw	5008-51	P04179	Superoxide dismutase [Mn], mitochondrial	1.05927	1.09071	8.33822
Raw	15530-33	P54760	Ephrin type-B receptor 4	1.05926	1.11095	7.94229
Raw	19143-38	Q6BCY4	NADH-cytochrome b5 reductase 2	1.05921	1.09703	14.9527
Raw	17772-7	O15205	Ubiquitin D	1.05918	1.11636	9.86338
Raw	13612-7	O60759	Cytohesin-interacting protein	1.05917	1.11527	9.00534
Raw	11643-73	Q8TDB6	E3 ubiquitin-protein ligase DTX3L	1.05916	1.11659	15.5858
Raw	3593-72	P42574	Caspase-3	1.05915	1.06381	34.2602
Raw	17362-5	P40337	Von Hippel-Lindau disease tumor suppressor	1.05915	1.10436	11.1375
Raw	10630-5	Q9BUP3	Oxidoreductase HTATIP2	1.05915	1.1097	14.598
Raw	17682-1	P15529	Membrane cofactor protein	1.05913	1.09889	7.56869
Raw	11582-63	O60884	DnaJ homolog subfamily A member 2	1.05913	1.05063	20.0102
Raw	12976-49	O60504	Vinexin b	1.05912	1.12511	8.91817
Raw	14099-20	P25789	Proteasome subunit alpha type-4	1.0591	1.0924	7.68987
Raw	18316-75	Q9UH03	Neuronal-specific septin-3	1.05908	1.11825	8.94547
Raw	6473-55	Q9NP55	BPI fold-containing family A member 1	1.05905	1.09767	12.2676
Raw	3874-8	P68036	Ubiquitin-conjugating enzyme E2 L3	1.05903	1.09006	19.3377
Raw	9925-56	Q96GP6	Scavenger receptor class F member 2	1.05903	1.10333	9.26403
Raw	14082-56	Q9Y4G6	Talin-2	1.05902	1.06432	22.9092
Raw	16755-195	Q9NR23	Growth/differentiation factor 3	1.05902	1.11807	9.93104
Raw	5627-53	P01148	Progonadoliberin-1	1.05902	1.09201	12.7017
Raw	7551-33	Q14392	Leucine-rich repeat-containing protein 32	1.05901	1.13149	8.42988
Raw	8962-48	P23443	Ribosomal protein S6 kinase beta-1	1.05899	1.09057	15.0359
Raw	15472-16	Q86VZ4	Low-density lipoprotein receptor-related protein 11	1.05898	1.10362	7.79455
Raw	11539-4	P56134	ATP synthase subunit f, mitochondrial	1.05894	1.09975	13.8566
Raw	13605-16	Q9UJ72	Annexin A10	1.05892	1.12261	12.0491
Raw	7796-10	P11912	B-cell antigen receptor complex-associated protein alpha chain	1.0588	1.10452	9.31767
Raw	6969-14	Q8TCV5	WAP four-disulfide core domain protein 5	1.05879	1.12088	9.1458
Raw	16875-13	Q96A72	Protein mago nashi homolog 2	1.05878	1.11328	12.5087
Raw	18222-34	Q9NR46	Endophilin-B2	1.05878	1.12595	30.4971
Raw	5017-19	P30044	Peroxiredoxin-5, mitochondrial	1.05876	1.11416	9.77617
Raw	12498-12	O14907	Tax1-binding protein 3	1.05876	1.08588	14.4819
Raw	13720-95	P24158	Myeloblastin	1.05874	1.09951	13.465
Raw	5687-5	P14314	Glucosidase 2 subunit beta	1.05868	1.09806	12.1868
Raw	5134-52	Q8TDQ0	Hepatitis A virus cellular receptor 2	1.05867	1.11406	8.25274
Raw	3506-49	P01374, Q06643	Lymphotoxin alpha2:beta1	1.05865	1.12102	16.8087
Raw	12720-71	Q9NRR5	Ubiquilin-4	1.05864	1.08412	20.0802
Raw	9941-70	Q9Y5F3	Protocadherin beta-1	1.05855	1.11392	10.1015
Raw	12747-89	P98179	RNA-binding protein 3	1.05851	1.08031	14.2568
Raw	13574-50	Q92730	Rho-related GTP-binding protein Rho6	1.05842	1.09729	9.84086
Raw	7050-5	Q7Z3B1	Neuronal growth regulator 1	1.05839	1.10957	8.92909
Raw	4775-34	P06396	Gelsolin	1.05837	1.09315	13.4742
Raw	8066-38	Q86SS6	Synaptotagmin-9	1.05837	1.10747	8.64534
Raw	7048-4	Q7Z692	Carcinoembryonic antigen-related cell adhesion molecule 19	1.05836	1.13512	10.5759
Raw	10852-114	O14979	Heterogeneous nuclear ribonucleoprotein D-like	1.05834	1.05219	28.518
Raw	11647-6	Q9ULW2	Frizzled-10	1.05831	1.08894	17.0967
Raw	11178-21	Q4LDE5	Sushi, von Willebrand factor type A, EGF and pentraxin domain-containing protein 1	1.0583	1.09372	20.0668
Raw	5885-55	Q15056	Eukaryotic translation initiation factor 4H	1.05829	1.07315	37.8937
Raw	16922-53	Q9ULL4	Plexin-B3	1.05828	1.11675	8.72902
Raw	19616-100	Q9BUP0	EF-hand domain-containing protein D1	1.05825	1.11521	8.63863
Raw	17697-2	Q8WZ82	Esterase OVCA2	1.05825	1.05501	28.8126
Raw	10945-11	O43752	Syntaxin-6	1.05822	1.10309	14.464
Raw	10693-43	A4D1S0	Killer cell lectin-like receptor subfamily G member 2	1.0582	1.132	12.837
Raw	15314-49	Q9Y696	Chloride intracellular channel protein 4	1.05819	1.08489	23.2496
Raw	16307-22	Q6UXZ4	Netrin receptor UNC5D	1.05814	1.094	9.54401
Raw	4132-27	P19883	Follistatin	1.05812	1.10165	12.2518
Raw	10464-6	Q9H6X2	Anthrax toxin receptor 1	1.05811	1.12943	10.2783
Raw	4997-19	P38919	Eukaryotic initiation factor 4A-III	1.05809	1.11807	10.0216
Raw	11363-58	P55087	Aquaporin-4	1.05802	1.10251	10.9614
Raw	8776-10	O75477	Erlin-1	1.058	1.12367	10.6182
Raw	7752-31	Q8WXI8	C-type lectin domain family 4 member D	1.05799	1.12064	10.8743
Raw	17814-8	O95861	3'(2'),5'-bisphosphate nucleotidase 1	1.05799	1.10553	13.9466
Raw	10530-8	P28072	Proteasome subunit beta type-6	1.05798	1.10562	8.75891
Raw	8903-1	P09669	Cytochrome c oxidase subunit 6C	1.05797	1.12241	12.8951
Raw	6937-251	Q9BWL3	Uncharacterized protein C1orf43	1.05795	1.10973	9.37414
Raw	17777-31	Q96GA7	Serine dehydratase-like	1.05795	1.12308	12.3191
Raw	10058-1	P54725	UV excision repair protein RAD23 homolog A	1.05791	1.07314	15.3598
Raw	5070-76	O95407	Tumor necrosis factor receptor superfamily member 6B	1.05791	1.11005	8.7993
Raw	8841-65	Q8IUL8	Cartilage intermediate layer protein 2	1.0579	1.11033	13.9134
Raw	5015-15	Q13093	Platelet-activating factor acetylhydrolase	1.0579	1.1106	11.9546
Raw	9339-204	P26885	Peptidyl-prolyl cis-trans isomerase FKBP2	1.05788	1.07644	21.89
Raw	5357-60	Q8N0W4	Neuroligin-4, X-linked	1.05786	1.09451	10.5824
Raw	12634-79	O75815	Breast cancer anti-estrogen resistance protein 3	1.05786	1.0952	13.28
Raw	2666-53	P07585	Decorin	1.05783	1.07965	13.3425
Raw	19229-92	Q86YM7	Homer protein homolog 1	1.0578	1.09396	35.2301
Raw	6444-15	Q16557	Pregnancy-specific beta-1-glycoprotein 3	1.05779	1.13307	10.4656
Raw	13124-20	Q6UXK2	Immunoglobulin superfamily containing leucine-rich repeat protein 2	1.05771	1.11339	8.70425
Raw	5534-49	O14763	Tumor necrosis factor receptor superfamily member 10B	1.0577	1.09294	10.2403
Raw	17792-158	P51649	Succinate-semialdehyde dehydrogenase, mitochondrial	1.0577	1.10316	12.9774
Raw	16536-3	P17096	High mobility group protein HMG-I/HMG-Y	1.05768	1.10285	8.27768
Raw	11439-88	Q8IUC4	Rhophilin-2	1.05768	1.1209	10.3313
Raw	10081-17	Q9UPW6	DNA-binding protein SATB2	1.05765	1.09675	12.6488
Raw	14618-26	Q96AW1	Vesicular, overexpressed in cancer, prosurvival protein 1	1.05761	1.10959	8.91637
Raw	9196-8	P47929	Galectin-7	1.05758	1.11001	14.5655
Raw	2734-49	O95944	Natural cytotoxicity triggering receptor 2	1.05758	1.09908	11.2018
Raw	10809-14	Q12918	Killer cell lectin-like receptor subfamily B member 1	1.05756	1.12008	9.2084
Raw	16780-6	P0DMV8	Heat shock 70 kDa protein 1A	1.05752	1.10297	12.5102
Raw	9536-16	Q14507	Epididymal secretory protein E3-alpha	1.05751	1.06897	19.9311
Raw	13481-24	Q15560	Transcription elongation factor A protein 2	1.05743	1.09582	12.166
Raw	12729-12	Q9BT73	Proteasome assembly chaperone 3	1.05742	1.08481	19.7352
Raw	18907-97	P43629	Killer cell immunoglobulin-like receptor 3DL1	1.05734	1.10278	11.9714
Raw	4389-2	O43323	Desert hedgehog protein N-product	1.05734	1.09954	17.6834
Raw	17449-23	P21926	CD9 antigen	1.05734	1.1123	9.56936
Raw	7156-2	Q6P4F1	Alpha-(1,3)-fucosyltransferase 10	1.05734	1.11832	9.41772
Raw	10949-59	P05387	60S acidic ribosomal protein P2	1.05733	1.09973	9.29986
Raw	7948-129	A6NH11	Glycolipid transfer protein domain-containing protein 2	1.05733	1.10795	11.5988
Raw	12697-30	P48426	Phosphatidylinositol 5-phosphate 4-kinase type-2 alpha	1.05731	1.04493	33.9335
Raw	13459-30	Q9NXH8	Torsin-4A	1.05726	1.11609	11.6286
Raw	5392-73	P25445	Tumor necrosis factor receptor superfamily member 6	1.05725	1.08054	7.86753
Raw	13486-9	Q13563	Polycystin-2	1.05724	1.11476	14.9334
Raw	7084-1	Q8NBI3	Draxin	1.05723	1.08962	8.02105
Raw	19329-31	Q9H422	Homeodomain-interacting protein kinase 3	1.05721	1.09969	9.48424
Raw	3629-60	Q9Y5S2	Serine/threonine-protein kinase MRCK beta	1.05718	1.09572	10.4395
Raw	5489-18	P31948	Stress-induced-phosphoprotein 1	1.05718	1.09782	20.4695
Raw	7888-58	Q9Y2R0	Cytochrome c oxidase assembly factor 3 homolog, mitochondrial	1.05705	1.10982	12.3847
Raw	13399-33	Q8IUW5	RELT-like protein 1	1.05703	1.10381	8.94541
Raw	9874-28	P42772	Cyclin-dependent kinase 4 inhibitor B	1.05702	1.12085	9.75166
Raw	4192-10	P14550	Alcohol dehydrogenase [NADP(+)]	1.05699	1.0618	19.2485
Raw	7262-191	Q8NCH0	Carbohydrate sulfotransferase 14	1.05696	1.09005	8.73187
Raw	2617-56	P21860	Receptor tyrosine-protein kinase erbB-3	1.05684	1.09399	8.70591
Raw	19170-25	Q9NRF9	DNA polymerase epsilon subunit 3	1.0568	1.0982	9.62838
Raw	12717-65	O15405	TOX high mobility group box family member 3	1.05673	1.11539	11.2807
Raw	7218-87	P14415	Sodium/potassium-transporting ATPase subunit beta-2	1.05672	1.09392	8.41505
Raw	14192-31	Q8N4E4	Phosducin-like protein 2	1.0567	1.11902	13.6261
Raw	12516-13	Q15561	Transcriptional enhancer factor TEF-3	1.05662	1.12108	8.61689
Raw	13490-1	Q9NZW5	MAGUK p55 subfamily member 6	1.0566	1.10086	10.284
Raw	12714-38	O75843	AP-1 complex subunit gamma-like 2	1.05659	1.08417	32.3725
Raw	12533-135	Q99418	Cytohesin-2	1.05657	1.1094	8.71244
Raw	13940-19	Q16666	Gamma-interferon-inducible protein 16	1.05653	1.08161	15.8606
Raw	9774-59	Q9ULK6	RING finger protein 150	1.05647	1.10731	9.3346
Raw	6557-50	Q8TF66	Leucine-rich repeat-containing protein 15	1.05644	1.11434	24.5563
Raw	9495-10	Q6UXB2	C-X-C motif chemokine 17	1.05643	1.12002	10.8162
Raw	15626-223	P98160	Basement membrane-specific heparan sulfate proteoglycan core protein	1.05641	1.09886	8.72433
Raw	7792-58	Q9GZT6	Coiled-coil domain-containing protein 90B, mitochondrial	1.05638	1.09974	10.2681
Raw	19255-124	Q9NPJ8	NTF2-related export protein 2	1.05635	1.10035	7.7068
Raw	10044-12	Q9GZT5	Protein Wnt-10a	1.05633	1.04407	22.54
Raw	6281-51	Q16842	CMP-N-acetylneuraminate-beta-galactosamide-alpha-2,3-sialyltransferase 2	1.05632	1.09951	14.2685
Raw	12494-99	P60520	Gamma-aminobutyric acid receptor-associated protein-like 2	1.0563	1.0515	20.3904
Raw	17158-17	P62253	Ubiquitin-conjugating enzyme E2 G1	1.05628	1.08026	13.2941
Raw	18280-29	Q96FN9	Putative D-tyrosyl-tRNA(Tyr) deacylase 2	1.05627	1.06746	22.0432
Raw	13613-23	Q9Y6K8	Adenylate kinase isoenzyme 5	1.05623	1.09333	13.6037
Raw	9964-10	P0CAP1	Myocardial zonula adherens protein	1.0562	1.08164	9.86989
Raw	10833-64	Q96QV1	Hedgehog-interacting protein	1.05619	1.0886	10.8445
Raw	12820-1	Q13588	GRB2-related adapter protein	1.05617	1.10572	19.8007
Raw	9532-5	Q9NX94	WW domain binding protein 1-like	1.05617	1.10964	9.7408
Raw	12707-26	Q14195	Dihydropyrimidinase-related protein 3	1.05615	1.06751	20.6037
Raw	12486-8	Q9NS18	Glutaredoxin-2, mitochondrial	1.05612	1.11569	14.2816
Raw	17195-43	Q99933	BAG family molecular chaperone regulator 1	1.05611	1.09773	22.073
Raw	13032-1	Q14457	Beclin-1	1.05606	1.08323	9.37706
Raw	19311-15	P22914	Beta-crystallin S	1.05603	1.10596	8.12279
Raw	7194-36	Q9Y639	Neuroplastin	1.056	1.09745	14.4574
Raw	8038-41	Q15738	Sterol-4-alpha-carboxylate 3-dehydrogenase, decarboxylating	1.05599	1.09826	10.5417
Raw	8334-65	Q8WWU5	T-complex protein 11 homolog	1.05596	1.11647	8.65959
Raw	18241-18	P36551	Oxygen-dependent coproporphyrinogen-III oxidase, mitochondrial	1.05596	1.11171	14.8865
Raw	2436-49	Q9H2A7	C-X-C motif chemokine 16	1.05594	1.08928	9.76827
Raw	3309-2	P12318	Low affinity immunoglobulin gamma Fc region receptor II-a	1.05586	1.10938	9.70502
Raw	19113-66	Q9UJC5	SH3 domain-binding glutamic acid-rich-like protein 2	1.05582	1.04674	34.5169
Raw	19601-15	Q96DX5	Ankyrin repeat and SOCS box protein 9	1.05574	1.08132	16.0603
Raw	8853-2	Q9UMR7	C-type lectin domain family 4 member A	1.05573	1.11367	10.577
Raw	12838-28	Q9H1R2	Dual specificity protein phosphatase 15	1.05572	1.09729	9.38434
Raw	2816-50	P50895	Basal Cell Adhesion Molecule	1.05572	1.10696	8.41276
Raw	13113-7	P10451	Osteopontin	1.0557	1.07098	21.5198
Raw	6904-14	O43300	Leucine-rich repeat transmembrane neuronal protein 2	1.05566	1.10797	8.76423
Raw	16858-384	Q96D15	Reticulocalbin-3	1.05565	1.12935	9.75799
Raw	3299-29	O94779	Contactin-5	1.05563	1.08774	9.85038
Raw	9962-1	Q9HBB8	Cadherin-related family member 5	1.05559	1.11	11.0589
Raw	3221-54	Q8N474	Secreted frizzled-related protein 1	1.05557	1.11757	14.9213
Raw	19570-12	P55075	Fibroblast growth factor 8	1.05556	1.08916	9.93825
Raw	16850-5	O15539	Regulator of G-protein signaling 5	1.0555	1.11051	9.407
Raw	15391-114	Q14393	Growth arrest-specific protein 6	1.05549	1.09127	9.13847
Raw	16908-5	P23515	Oligodendrocyte-myelin glycoprotein	1.05547	1.09508	15.6305
Raw	7826-1	Q9C098	Serine/threonine-protein kinase DCLK3	1.05547	1.09272	7.2503
Raw	13692-154	O95388	WNT1-inducible-signaling pathway protein 1	1.05546	1.09396	15.4634
Raw	3628-3	P36507	Dual specificity mitogen-activated protein kinase kinase 2	1.05545	1.09326	9.22444
Raw	13427-66	Q9NR34	Mannosyl-oligosaccharide 1,2-alpha-mannosidase IC	1.05545	1.10657	9.89033
Raw	9947-22	Q92547	DNA topoisomerase 2-binding protein 1	1.05542	1.09292	9.32926
Raw	5701-81	P05452	Tetranectin	1.05542	1.10519	11.0618
Raw	10553-8	Q8NFQ8	Torsin-1A-interacting protein 2	1.05541	1.10134	15.457
Raw	9783-75	Q9NVH1	DnaJ homolog subfamily C member 11	1.05532	1.1052	9.19727
Raw	9125-23	P48740	Mannan-binding lectin serine protease 1	1.05532	1.08872	11.3452
Raw	9842-2	P35222	Catenin beta-1	1.05531	1.08991	15.925
Raw	19188-21	Q99733	nucleosome assembly protein 1-like 4	1.05531	1.07452	34.8992
Raw	2765-4	O95390 O14793	Growth/differentiation factor 11/8	1.0553	1.11624	13.0513
Raw	4549-78	Q11128	Alpha-(1,3)-fucosyltransferase 5	1.05527	1.10476	14.0765
Raw	9863-1	P67936	Tropomyosin alpha-4 chain	1.05524	1.08915	31.7914
Raw	5739-75	P60985	Keratinocyte differentiation-associated protein	1.05523	1.11564	12.1478
Raw	5483-1	Q96B86	Repulsive guidance molecule A	1.05523	1.12425	8.64075
Raw	12537-88	Q00577	Transcriptional activator protein Pur-alpha	1.05522	1.07383	21.6197
Raw	14687-6	O60664	Perilipin-3	1.05522	1.13111	11.7899
Raw	11311-79	P15918	V(D)J recombination-activating protein 1	1.0552	1.09601	9.66115
Raw	13676-46	P09529	Inhibin beta B chain	1.05518	1.10238	13.5979
Raw	11540-37	O43524	Forkhead box protein O3	1.05518	1.07542	17.9543
Raw	3821-28	Q8IW41	MAP kinase-activated protein kinase 5	1.05517	1.08963	11.3755
Raw	5644-60	P34096	Ribonuclease 4	1.05517	1.07645	7.53279
Raw	7197-2	Q9Y5T4	DnaJ homolog subfamily C member 15	1.05511	1.09436	8.01141
Raw	5404-53	O75509	Tumor necrosis factor receptor superfamily member 21	1.05509	1.09908	7.49697
Raw	3847-56	O95571	Persulfide dioxygenase ETHE1, mitochondrial	1.05506	1.08698	11.8215
Raw	7203-125	Q9Y644	Beta-1,3-N-acetylglucosaminyltransferase radical fringe	1.055	1.1095	8.93521
Raw	7864-3	Q9NYZ4	Sialic acid-binding Ig-like lectin 8	1.05499	1.10904	10.6428
Raw	7803-4	O43916	Carbohydrate sulfotransferase 1	1.05498	1.094	9.03355
Raw	5730-60	O95715	C-X-C motif chemokine 14	1.05496	1.11431	13.9663
Raw	18210-12	Q9Y657	Spindlin-1	1.05496	1.09759	11.2196
Raw	15614-168	Q8N149	Leukocyte immunoglobulin-like receptor subfamily A member 2	1.05494	1.10516	9.1588
Raw	19144-9	P15884	Transcription factor 4	1.05492	1.07951	26.4344
Raw	13133-73	Q8N2S1	Latent-transforming growth factor beta-binding protein 4	1.05491	1.12111	7.37543
Raw	5604-30	Q9Y251	Heparanase	1.0549	1.11255	15.3546
Raw	8535-102	Q6E0U4	Dermokine	1.05488	1.09389	8.95484
Raw	15587-20	P14207	Folate receptor beta	1.05488	1.09189	8.71809
Raw	17760-128	P61964	WD repeat-containing protein 5	1.05487	1.08811	11.8214
Raw	18832-65	P0DJI9	Serum amyloid A-2 protein	1.05487	1.13033	30.4551
Raw	15634-139	O75093	Slit homolog 1 protein	1.05483	1.08931	7.56103
Raw	9416-77	P14384	Carboxypeptidase M	1.05481	1.09795	11.2987
Raw	16845-15	O95297	Myelin protein zero-like protein 1	1.05481	1.12071	7.81658
Raw	17164-15	P09525	Annexin A4	1.05479	1.06284	29.404
Raw	16863-47	Q8TBE9	N-acylneuraminate-9-phosphatase	1.05473	1.10343	11.591
Raw	18190-15	P57730	Caspase recruitment domain-containing protein 18	1.05473	1.09723	12.4976
Raw	8102-239	Q6ZWK4	Uncharacterized protein C1orf186	1.05472	1.11287	9.47231
Raw	3534-14	P29965	CD40 ligand	1.05471	1.07915	15.1401
Raw	18289-16	Q16663	C-C motif chemokine 15	1.05464	1.09912	8.34142
Raw	18273-14	Q9UEU5	G antigen 2D	1.05463	1.08858	10.7338
Raw	6915-2	Q6UWJ8	CD164 sialomucin-like 2 protein	1.05461	1.09003	16.5719
Raw	7753-21	Q9BUP3	Oxidoreductase HTATIP2	1.05454	1.08795	11.1342
Raw	6398-12	P36776	Lon protease homolog, mitochondrial	1.05454	1.06616	21.6552
Raw	6653-58	Q08722	Leukocyte surface antigen CD47	1.05454	1.08123	16.1279
Raw	13094-75	Q9BXY4	R-spondin-3	1.05453	1.09435	9.45596
Raw	11228-37	Q7Z5B4	Protein RIC-3	1.0545	1.09902	9.23882
Raw	7926-13	P49223	Kunitz-type protease inhibitor 3	1.05441	1.1148	12.3839
Raw	7178-59	Q9NTK1	Protein DEPP	1.05439	1.10786	9.15205
Raw	14334-3	P35243	Recoverin	1.05438	1.09151	8.1531
Raw	8406-17	P05019	Insulin-like growth factor I	1.05437	1.08885	9.45313
Raw	11137-43	P32927	Cytokine receptor common subunit beta	1.05435	1.13154	11.2908
Raw	14129-1	P01567	Interferon alpha-7	1.05432	1.09709	8.72458
Raw	11190-129	Q96TA2	ATP-dependent zinc metalloprotease YME1L1	1.05432	1.10094	10.4946
Raw	16749-79	P55107	Growth/differentiation factor 10	1.05431	1.09571	11.226
Raw	15313-28	Q13257	Mitotic spindle assembly checkpoint protein MAD2A	1.0543	1.10066	10.182
Raw	6923-1	O00469	Procollagen-lysine,2-oxoglutarate 5-dioxygenase 2	1.05429	1.09419	24.0436
Raw	6517-14	P55107	Growth/differentiation factor 10	1.05426	1.11039	11.2047
Raw	8870-38	P06748	Nucleophosmin	1.05423	1.10476	9.12411
Raw	5724-58	Q6UWP8	Suprabasin	1.05423	1.10496	8.92281
Raw	18297-8	O14807	Ras-related protein M-Ras	1.05422	1.09092	10.5088
Raw	16305-10	P55287	Cadherin-11	1.05421	1.13393	15.326
Raw	3348-49	P13497	Bone morphogenetic protein 1	1.0542	1.09071	15.3366
Raw	12925-105	Q9Y2T1	Axin-2	1.05415	1.09064	13.2247
Raw	8219-14	O60844	Zymogen granule membrane protein 16	1.05414	1.15121	22.509
Raw	8245-27	Q9UMF0	Intercellular adhesion molecule 5	1.05412	1.08445	9.15927
Raw	8773-172	Q9NT22	EMILIN-3	1.05408	1.11239	9.73754
Raw	12677-164	Q13045	Protein flightless-1 homolog	1.05407	1.07374	32.5962
Raw	2968-61	O95150	Tumor necrosis factor ligand superfamily member 15	1.05407	1.11048	10.8163
Raw	18231-147	Q9UKY0	Prion-like protein doppel	1.05404	1.10575	12.1234
Raw	16913-8	O00584	Ribonuclease T2	1.05404	1.0911	9.86163
Raw	5005-4	P53778	Mitogen-activated protein kinase 12	1.05402	1.09903	11.738
Raw	9779-63	Q9BSE4	Homocysteine-responsive endoplasmic reticulum-resident ubiquitin-like domain member 2 protein	1.05399	1.12485	11.4533
Raw	10438-19	P15509	Granulocyte-macrophage colony-stimulating factor receptor subunit alpha	1.05399	1.12742	7.71057
Raw	19281-86	O15525	Transcription factor MafG	1.05398	1.09331	14.2551
Raw	10749-18	P0DMV8	Heat shock 70 kDa protein 1A	1.05397	1.09014	14.1419
Raw	9747-48	P27448	MAP/microtubule affinity-regulating kinase 3	1.05394	1.09708	16.103
Raw	10800-15	P50454	Serpin H1	1.05391	1.05001	38.6346
Raw	17320-19	Q9NRN7	L-aminoadipate-semialdehyde dehydrogenase-phosphopantetheinyl transferase	1.0539	1.13885	27.4347
Raw	11562-9	P56282	DNA polymerase epsilon subunit 2	1.05387	1.09508	8.59794
Raw	15402-2	P41134	DNA-binding protein inhibitor ID-1	1.05385	1.10887	14.015
Raw	10668-5	Q12846	Syntaxin-4	1.05383	1.09739	22.0022
Raw	11396-39	Q9UI46	Dynein intermediate chain 1, axonemal	1.05383	1.11166	11.5483
Raw	12987-12	Q16629	Serine/arginine-rich splicing factor 7	1.05382	1.114	13.9413
Raw	3796-79	Q9BY76	Angiopoietin-related protein 4	1.05381	1.07845	14.3333
Raw	8447-11	Q9UBU3	Appetite-regulating hormone	1.05379	1.12282	8.89001
Raw	4407-10	P26927	Hepatocyte growth factor-like protein	1.05378	1.12634	13.162
Raw	4284-18	Q14498	RNA-binding protein 39	1.05378	1.08862	13.4085
Raw	10900-272	Q93045	Stathmin-2	1.05377	1.08043	15.6516
Raw	7879-12	P08684	Cytochrome P450 3A4	1.05377	1.12876	10.1266
Raw	2480-58	P35625	Metalloproteinase inhibitor 3	1.05376	1.08246	26.2477
Raw	12438-127	P29372	DNA-3-methyladenine glycosylase	1.05376	1.07397	15.3157
Raw	3315-15	Q8N158	Glypican-2	1.05375	1.08596	8.17871
Raw	19215-7	Q92597	Protein NDRG1	1.05374	1.10302	8.92602
Raw	3046-31	Q9HD89	Resistin	1.05374	1.0759	9.41794
Raw	3091-70	O14965	Aurora kinase A	1.05371	1.10087	10.4597
Raw	10453-7	Q6UY09	Carcinoembryonic antigen-related cell adhesion molecule 20	1.0537	1.10119	10.6671
Raw	9296-15	P23468	Receptor-type tyrosine-protein phosphatase delta	1.05369	1.09552	9.86221
Raw	13025-4	Q8WU20	Fibroblast growth factor receptor substrate 2	1.05366	1.10172	7.92774
Raw	18255-6	Q9UHQ9	NADH-cytochrome b5 reductase 1	1.05366	1.08399	10.7826
Raw	11683-19	Q9NZ52	ADP-ribosylation factor-binding protein GGA3	1.05366	1.07396	35.8893
Raw	8428-102	Q9P121	Neurotrimin	1.05363	1.11593	10.4085
[truncated: 2,806 more rows]

## Sheet: 7
Supplemental Table 7
Long-term Variablity of Proteins in 421 CRIC Participants: ANML Data Format
Fold change (FC) is value at visit 2/value at visit 1.
Data type	SeqId	UniProt	TargetFullName	median FC	median FC per year	median CV
Anml	17794-6	O15305	Phosphomannomutase 2	2.5506	2.33313	66.4241
Anml	11105-171	P06733	Alpha-enolase	2.38204	2.27929	78.5495
Anml	12701-1	O60739	Eukaryotic translation initiation factor 1b	2.28918	2.10962	60.8427
Anml	9864-38	Q99614	Tetratricopeptide repeat protein 1	2.1828	2.21007	68.4342
Anml	12628-31	Q9NS86	LanC-like protein 2	2.07411	2.11433	59.1086
Anml	4187-49	P52209	6-phosphogluconate dehydrogenase, decarboxylating	1.90376	1.88448	59.5503
Anml	19377-14	O95897	Noelin-2	1.84878	1.89481	43.2545
Anml	17778-19	Q13637	Ras-related protein Rab-32	1.8282	1.81372	67.4861
Anml	12703-6	Q8TDX7	Serine/threonine-protein kinase Nek7	1.80724	1.87976	54.3668
Anml	13082-9	Q9H3U1	Protein unc-45 homolog A	1.7762	1.82419	51.0545
Anml	3848-14	P04406	Glyceraldehyde-3-phosphate dehydrogenase	1.77161	1.71478	54.1077
Anml	17712-7	Q13907	Isopentenyl-diphosphate Delta-isomerase 1	1.76287	1.84026	39.3633
Anml	4282-3	P62826	GTP-binding nuclear protein Ran	1.76095	1.77192	63.1283
Anml	19254-125	P36959	GMP reductase 1	1.71416	1.78467	47.4621
Anml	3170-6	P50579	Methionine aminopeptidase 2	1.68994	1.62913	47.9313
Anml	15529-33	P21291	Cysteine and glycine-rich protein 1	1.66554	1.65877	44.2963
Anml	12699-28	P50990	T-complex protein 1 subunit theta	1.63007	1.69861	48.4567
Anml	17333-20	P11310	Medium-chain specific acyl-CoA dehydrogenase, mitochondrial	1.62121	1.68578	47.1467
Anml	11358-15	Q13322	Growth factor receptor-bound protein 10	1.61971	1.71564	44.0218
Anml	19270-26	P54577	Tyrosine--tRNA ligase, cytoplasmic	1.61233	1.52096	52.2146
Anml	13496-19	Q01581	Hydroxymethylglutaryl-CoA synthase, cytoplasmic	1.59051	1.58259	44.5818
Anml	10088-37	P07741	Adenine phosphoribosyltransferase	1.58489	1.60731	55.6532
Anml	5202-4	Q08752	Peptidyl-prolyl cis-trans isomerase D	1.5805	1.57526	55.823
Anml	9840-2	P60953	Cell division control protein 42 homolog	1.56114	1.67248	50.4722
Anml	17755-5	O60701	UDP-glucose 6-dehydrogenase	1.55808	1.59019	43.0394
Anml	15525-294	P00326	Alcohol dehydrogenase 1C	1.54448	1.54905	40.8981
Anml	18338-26	O75874	Isocitrate dehydrogenase [NADP] cytoplasmic	1.54276	1.61192	61.4934
Anml	4240-31	P14618	Pyruvate kinase PKM	1.51549	1.52704	43.388
Anml	19136-22	Q02252	Methylmalonate-semialdehyde dehydrogenase [acylating], mitochondrial	1.51285	1.60759	40.2161
Anml	13673-21	Q99832	T-complex protein 1 subunit eta	1.51	1.59096	43.395
Anml	2743-5	Q15465	Sonic hedgehog protein	1.47393	1.53851	29.2849
Anml	19265-9	P17987	T-complex protein 1 subunit alpha	1.47366	1.54944	35.1368
Anml	9883-29	Q04760	Lactoylglutathione lyase	1.47348	1.50858	34.1687
Anml	12656-1	Q07866	Kinesin light chain 1	1.47216	1.51906	39.0484
Anml	18184-28	P49915	GMP synthase [glutamine-hydrolyzing]	1.44863	1.50499	45.0722
Anml	12687-2	Q16698	2,4-dienoyl-CoA reductase, mitochondrial	1.44026	1.48647	44.645
Anml	2682-68	P10809	60 kDa heat shock protein, mitochondrial	1.43248	1.48216	42.6499
Anml	4217-49	Q99714	3-hydroxyacyl-CoA dehydrogenase type-2	1.43161	1.38235	43.004
Anml	13986-6	O43813	LanC-like protein 1	1.4292	1.44752	32.1773
Anml	16892-23	Q13822	Ectonucleotide pyrophosphatase/phosphodiesterase family member 2	1.41633	1.50634	30.221
Anml	17756-69	P32321	Deoxycytidylate deaminase	1.40847	1.50879	28.2795
Anml	12641-3	P32019	Type II inositol 1,4,5-trisphosphate 5-phosphatase	1.40357	1.47945	50.2439
Anml	14090-23	Q9H4E7	Differentially expressed in FDCP 6 homolog	1.37415	1.38905	28.7282
Anml	17341-89	Q9BWD1	Acetyl-CoA acetyltransferase, cytosolic	1.37075	1.35133	38.5255
Anml	19262-219	P49748	Very long-chain specific acyl-CoA dehydrogenase, mitochondrial	1.35235	1.40249	47.4545
Anml	13644-30	O14964	Hepatocyte growth factor-regulated tyrosine kinase substrate	1.35127	1.40153	30.3224
Anml	3820-68	P49137	MAP kinase-activated protein kinase 2	1.35072	1.36123	32.3489
Anml	17787-1	P30084	Enoyl-CoA hydratase, mitochondrial	1.3471	1.3868	41.2627
Anml	13944-3	P0DMM9	Sulfotransferase 1A3	1.34194	1.4103	30.4529
Anml	5256-86	O76074	cGMP-specific 3',5'-cyclic phosphodiesterase	1.33193	1.33868	37.984
Anml	18235-16	A6NDG6	Glycerol-3-phosphate phosphatase	1.33037	1.34991	21.3802
Anml	9185-15	P04155	Trefoil factor 1	1.3279	1.43105	29.6515
Anml	17783-9	Q96EY8	Cob(I)yrinic acid a,c-diamide adenosyltransferase, mitochondrial	1.32739	1.41709	33.1942
Anml	18348-89	Q14103	Heterogeneous nuclear ribonucleoprotein D0	1.32361	1.32401	28.5183
Anml	13930-3	Q9HC16	DNA dC->dU-editing enzyme APOBEC-3G	1.31721	1.30184	31.3637
Anml	5456-59	Q96KN2	Beta-Ala-His dipeptidase	1.31205	1.38714	32.5226
Anml	11265-8	P00352	Retinal dehydrogenase 1	1.31048	1.30299	30.6173
Anml	19258-24	Q92947	Glutaryl-CoA dehydrogenase, mitochondrial	1.3104	1.39106	27.444
Anml	13497-34	O75822	Eukaryotic translation initiation factor 3 subunit J	1.3085	1.32385	30.9682
Anml	3343-1	Q03154	Aminoacylase-1	1.30216	1.33341	29.1828
Anml	10075-75	Q9BR61	Acyl-CoA-binding domain-containing protein 6	1.28994	1.37795	36.3076
Anml	10511-10	P12111	Collagen alpha-3(VI) chain	1.28877	1.19523	59.7222
Anml	14337-1	O43617	Trafficking protein particle complex subunit 3	1.28345	1.28617	21.6653
Anml	19275-68	P51553	Isocitrate dehydrogenase [NAD] subunit gamma, mitochondrial	1.28221	1.34811	21.4113
Anml	5509-7	P01133	Epidermal growth factor	1.28002	1.29144	27.3005
Anml	13503-19	O75915	PRA1 family protein 3	1.27975	1.25409	41.3557
Anml	19267-14	Q16775	Hydroxyacylglutathione hydrolase, mitochondrial	1.27839	1.30283	26.1392
Anml	17345-12	Q8N4Q0	Prostaglandin reductase 3	1.2781	1.34825	42.7484
Anml	19606-28	Q14623	Indian hedgehog protein	1.27736	1.32732	18.2109
Anml	11152-46	Q9UKR3	Kallikrein-13	1.27642	1.32652	19.6327
Anml	12646-2	Q96AT9	Ribulose-phosphate 3-epimerase	1.27391	1.26107	24.4813
Anml	5275-28	P15498	Proto-oncogene vav	1.27288	1.25353	35.2689
Anml	18271-43	Q9NWU1	3-oxoacyl-[acyl-carrier-protein] synthase, mitochondrial	1.27187	1.31611	30.892
Anml	3845-51	Q9NP97	Dynein light chain roadblock-type 1	1.2717	1.29154	36.829
Anml	8597-1	Q9P0T7	Transmembrane protein 9	1.26391	1.31133	19.4304
Anml	12408-333	Q9UL26	Ras-related protein Rab-22A	1.26014	1.34435	29.3484
Anml	18343-10	Q9NUI1	Peroxisomal 2,4-dienoyl-CoA reductase	1.25552	1.32576	24.5548
Anml	15433-4	P12931	Proto-oncogene tyrosine-protein kinase Src	1.24991	1.27321	43.5447
Anml	19586-89	Q96E17	Ras-related protein Rab-3C	1.24853	1.26663	46.7635
Anml	18403-25	Q01433	AMP deaminase 2	1.24526	1.28213	38.8891
Anml	3441-64	P49840	Glycogen synthase kinase-3 alpha	1.24477	1.2777	32.1498
Anml	12334-25	P34896	Serine hydroxymethyltransferase, cytosolic	1.24458	1.25466	29.3345
Anml	9385-4	P10253	Lysosomal alpha-glucosidase	1.24411	1.35164	26.0234
Anml	3504-58	P81172	Hepcidin	1.24205	1.33196	33.0863
Anml	12621-55	P30153	Serine/threonine-protein phosphatase 2A 65 kDa regulatory subunit A alpha isoform	1.23691	1.31052	21.1025
Anml	11360-39	P23921	Ribonucleoside-diphosphate reductase large subunit	1.23618	1.26284	34.755
Anml	19150-20	O60256	Phosphoribosyl pyrophosphate synthase-associated protein 2	1.23519	1.27382	27.2407
Anml	18321-38	P13995	Bifunctional methylenetetrahydrofolate dehydrogenase/cyclohydrolase, mitochondrial	1.23502	1.28272	32.5998
Anml	5934-1	P02794 P02792	Ferritin	1.23313	1.31991	24.0953
Anml	19207-119	P55263	Adenosine kinase	1.23056	1.24226	21.1849
Anml	15324-58	P02792	Ferritin light chain	1.22716	1.29365	24.4555
Anml	17737-7	P26440	Isovaleryl-CoA dehydrogenase, mitochondrial	1.22707	1.24109	39.358
Anml	4294-16	Q9NYA1	Sphingosine kinase 1	1.22383	1.25128	37.7209
Anml	5023-23	P30566	Adenylosuccinate lyase	1.22148	1.28269	23.4114
Anml	4903-72	Q08209 P63098	Calcineurin	1.21878	1.26203	31.1827
Anml	13983-27	Q08257	Quinone oxidoreductase	1.21811	1.29402	21.4143
Anml	13597-20	Q13636	Ras-related protein Rab-31	1.2164	1.29635	25.5562
Anml	8925-25	Q7LG56	Ribonucleoside-diphosphate reductase subunit M2 B	1.21606	1.26938	19.6156
Anml	17819-30	Q6P587	Acylpyruvase FAHD1, mitochondrial	1.21588	1.25228	32.6562
Anml	12859-33	O75521	Enoyl-CoA delta isomerase 2, mitochondrial	1.21342	1.25725	28.2971
Anml	3795-6	Q13443	Disintegrin and metalloproteinase domain-containing protein 9	1.2093	1.22717	16.1075
Anml	19277-4	Q8NFU3	Thiosulfate sulfurtransferase/rhodanese-like domain-containing protein 1	1.20809	1.20655	21.1677
Anml	14748-31	Q13017	Rho GTPase-activating protein 5	1.20687	1.24508	27.1368
Anml	17677-47	O95971	CD160 antigen	1.20557	1.12173	47.0113
Anml	7762-30	O75324	Stannin	1.20497	1.17739	42.8332
Anml	16837-20	O15519	CASP8 and FADD-like apoptosis regulator	1.20081	1.15058	39.2523
Anml	9100-32	Q6UWT4	Uncharacterized protein C5orf46	1.20069	1.26759	24.3701
Anml	4459-68	Q16549	Proprotein convertase subtilisin/kexin type 7	1.19399	1.21943	14.792
Anml	6425-87	Q99542	Matrix metalloproteinase-19	1.19377	1.24143	16.6632
Anml	12395-86	Q6PI48	Aspartate--tRNA ligase, mitochondrial	1.19296	1.28073	45.7429
Anml	18188-12	P50440	Glycine amidinotransferase, mitochondrial	1.1925	1.25399	34.2798
Anml	3807-1	Q9GZV9	Fibroblast growth factor 23	1.1923	1.30491	29.1756
Anml	17773-26	Q99747	Gamma-soluble NSF attachment protein	1.191	1.25805	25.7773
Anml	12348-46	Q9NP81	Serine--tRNA ligase, mitochondrial	1.19061	1.2105	28.555
Anml	8908-14	Q9UJ90	Potassium voltage-gated channel subfamily E regulatory beta subunit 5	1.19054	1.23702	13.9351
Anml	17350-13	Q9UQN3	Charged multivesicular body protein 2b	1.18723	1.19705	37.1483
Anml	5648-28	Q6GPI1	Chymotrypsinogen B2	1.18692	1.21326	21.0293
Anml	19197-95	P24752	Acetyl-CoA acetyltransferase, mitochondrial	1.18688	1.17969	40.466
Anml	15418-25	P53779	Mitogen-activated protein kinase 10	1.18545	1.2179	36.8686
Anml	4891-50	P01275	Glucagon	1.18429	1.20042	26.9087
Anml	13969-24	O60684	Importin subunit alpha-7	1.1841	1.22571	35.4166
Anml	10734-339	Q9H3Q3	Galactose-3-O-sulfotransferase 2	1.18125	1.17376	35.4763
Anml	11217-16	Q13363	C-terminal-binding protein 1	1.18122	1.2135	17.6328
Anml	18883-4	P60981	Destrin	1.18074	1.24414	20.2646
Anml	3827-22	Q9NQU5	Serine/threonine-protein kinase PAK 6	1.18065	1.16148	40.8894
Anml	9986-14	Q8N729	Neuropeptide W	1.18061	1.22426	28.4112
Anml	13392-13	P05026	Sodium/potassium-transporting ATPase subunit beta-1	1.17914	1.20292	18.554
Anml	12450-42	Q15126	Phosphomevalonate kinase	1.1761	1.21977	24.0886
Anml	19154-41	P07093	Glia-derived nexin	1.17585	1.22913	30.1329
Anml	10454-99	Q9Y2G8	DnaJ homolog subfamily C member 16	1.17552	1.25462	32.8264
Anml	10485-56	P43358	Melanoma-associated antigen 4	1.1753	1.16761	45.4386
Anml	4546-27	Q9UHX3	Adhesion G protein-coupled receptor E2	1.17473	1.19154	16.5721
Anml	13126-52	Q02487	Desmocollin-2	1.17421	1.21104	14.3514
Anml	8402-22	Q9NRR1	Cytokine-like protein 1	1.17344	1.11693	35.3648
Anml	9004-24	O15165	Low-density lipoprotein receptor class A domain-containing protein 4	1.17307	1.21702	20.0579
Anml	3210-1	P53582	Methionine aminopeptidase 1	1.17212	1.20915	23.3599
Anml	18175-65	Q99536	Synaptic vesicle membrane protein VAT-1 homolog	1.17108	1.23621	19.0897
Anml	2836-68	P80188	Neutrophil gelatinase-associated lipocalin	1.17072	1.19042	21.9679
Anml	4220-39	P16591	Tyrosine-protein kinase Fer	1.17017	1.23288	38.2524
Anml	19163-26	Q96AG4	Leucine-rich repeat-containing protein 59	1.17008	1.22305	38.0345
Anml	9758-17	P62701	40S ribosomal protein S4, X isoform	1.16967	1.15536	33.0039
Anml	16596-25	O76003	Glutaredoxin-3	1.16845	1.15209	26.889
Anml	6918-183	P06307	Cholecystokinin	1.16804	1.23875	18.0077
Anml	3714-49	P12277 P06732	Creatine kinase M-type:Creatine kinase B-type heterodimer	1.16788	1.1889	25.9861
Anml	13474-40	Q9Y2Q3	Glutathione S-transferase kappa 1	1.16773	1.17142	32.554
Anml	11378-37	P43405	Tyrosine-protein kinase SYK	1.16712	1.15225	33.1561
Anml	6641-60	P0CG47	PolyUbiquitin K48-linked	1.16651	1.24011	17.8434
Anml	7211-2	P07998	Ribonuclease pancreatic	1.16628	1.23531	16.0488
Anml	13231-90	P01861	Ig gamma-4, Kappa	1.16583	1.21222	22.1103
Anml	6496-60	P80370	Protein delta homolog 1	1.16474	1.22107	14.7167
Anml	9257-14	Q9BSH4	Translational activator of cytochrome c oxidase 1	1.16472	1.21099	30.2731
Anml	10070-22	P16885	1-phosphatidylinositol 4,5-bisphosphate phosphodiesterase gamma-2	1.16446	1.22724	27.4475
Anml	10781-19	Q6UXB4	C-type lectin domain family 4 member G	1.1642	1.1962	13.0853
Anml	14083-25	P49903	Selenide, water dikinase 1	1.1642	1.17249	18.7054
Anml	3822-54	Q16644	MAP kinase-activated protein kinase 3	1.16309	1.16709	32.6329
Anml	18218-48	Q96F85	CB1 cannabinoid receptor-interacting protein 1	1.16169	1.18179	18.861
Anml	3817-18	Q04759	Protein kinase C theta type	1.16142	1.21371	20.6423
Anml	3059-50	Q9Y275	Tumor necrosis factor ligand superfamily member 13B	1.16112	1.19368	12.5592
Anml	7244-16	Q9H665	IGF-like family receptor 1	1.15912	1.18767	15.3375
Anml	16583-8	P50583	Bis(5'-nucleosyl)-tetraphosphatase [asymmetrical]	1.15886	1.18236	25.138
Anml	8303-102	Q9HB07	UPF0160 protein MYG1, mitochondrial	1.1584	1.23122	18.9844
Anml	11308-8	Q8TEY5	Cyclic AMP-responsive element-binding protein 3-like protein 4	1.15686	1.19241	14.8363
Anml	8323-163	Q07654	Trefoil factor 3	1.15562	1.23537	15.0883
Anml	13654-1	O75116	Rho-associated protein kinase 2	1.15541	1.16724	38.3714
Anml	5360-9	P31751	RAC-beta serine/threonine-protein kinase	1.15503	1.2035	30.7462
Anml	6373-54	P80370	Protein delta homolog 1	1.155	1.20404	13.6669
Anml	17342-13	Q8TD06	Anterior gradient protein 3	1.15464	1.24786	31.5735
Anml	9322-15	Q15293	Reticulocalbin-1	1.15389	1.10352	41.117
Anml	8356-88	P01178	Oxytocin-neurophysin 1	1.1532	1.16185	21.8495
Anml	9204-33	P01189	Pro-opiomelanocortin	1.15307	1.17649	14.6008
Anml	17400-71	O14734	Acyl-coenzyme A thioesterase 8	1.15205	1.19169	16.2318
Anml	19364-163	P12004	Proliferating cell nuclear antigen	1.15201	1.202	12.3912
Anml	9856-22	P49366	Deoxyhypusine synthase	1.15198	1.10947	44.8941
Anml	18449-33	Q13427	Peptidyl-prolyl cis-trans isomerase G	1.15175	1.18798	18.1513
Anml	17856-23	Q9NPB1	5'(3')-deoxyribonucleotidase, mitochondrial	1.15108	1.17141	31.3892
Anml	12564-9	Q9Y221	60S ribosome subunit biogenesis protein NIP7 homolog	1.15002	1.16451	24.1601
Anml	18195-3	Q8WV07	Oral cancer-overexpressed protein 1	1.14989	1.21493	22.0736
Anml	8989-40	Q8IWY4	Signal peptide, CUB and EGF-like domain-containing protein 1	1.14966	1.18347	19.9156
Anml	12399-194	Q8IVM0	Coiled-coil domain-containing protein 50	1.14912	1.18187	12.3137
Anml	3810-50	P09769	Tyrosine-protein kinase Fgr	1.14896	1.24104	17.4873
Anml	7655-11	P16860	N-terminal pro-BNP	1.1488	1.2396	35.4858
Anml	10440-26	Q9H6B4	CXADR-like membrane protein	1.14812	1.18631	13.249
Anml	13976-9	Q92888	Rho guanine nucleotide exchange factor 1	1.14771	1.18769	15.9393
Anml	13975-56	Q13136	Liprin-alpha-1	1.14734	1.16183	32.3788
Anml	4194-26	Q92688	Acidic leucine-rich nuclear phosphoprotein 32 family member B	1.14612	1.23326	22.807
Anml	12693-2	O75368	SH3 domain-binding glutamic acid-rich-like protein	1.14474	1.17891	13.3029
Anml	18376-19	P08590	Myosin light chain 3	1.1442	1.22475	26.8237
Anml	19575-4	P19235	Erythropoietin receptor	1.14358	1.17829	16.2104
Anml	2977-7	Q9UNE0	Tumor necrosis factor receptor superfamily member EDAR	1.14356	1.15203	12.003
Anml	7210-25	P51693	Amyloid-like protein 1	1.14342	1.18687	17.3466
Anml	12652-37	O43865	Adenosylhomocysteinase 2	1.14304	1.14011	33.6791
Anml	5443-62	P01160	Atrial natriuretic factor	1.14238	1.14649	14.0111
Anml	5708-1	Q969E1	Liver-expressed antimicrobial peptide 2	1.14214	1.16637	24.4971
Anml	9830-109	Q9UKW4	Guanine nucleotide exchange factor VAV3	1.14124	1.19489	13.0757
Anml	10940-25	Q86TD4	Sarcalumenin	1.14075	1.17872	14.9316
Anml	2831-29	Q9UBX7	Kallikrein-11	1.14046	1.17495	13.1008
Anml	11307-33	Q9H0M0	NEDD4-like E3 ubiquitin-protein ligase WWP1	1.14004	1.15784	27.1953
Anml	18916-25	Q9BY32	Inosine triphosphate pyrophosphatase	1.13951	1.17143	17.3013
Anml	18410-26	Q8N4G2	ADP-ribosylation factor-like protein 14	1.13938	1.08395	38.7605
Anml	11614-29	P84090	Enhancer of rudimentary homolog	1.13925	1.16611	12.7095
Anml	15321-8	Q6PUV4	Complexin-2	1.13897	1.17852	15.2049
Anml	16049-43	P78380	Oxidized low-density lipoprotein receptor 1	1.13807	1.11841	39.5465
Anml	12396-19	Q6NVY1	3-hydroxyisobutyryl-CoA hydrolase, mitochondrial	1.13767	1.15859	38.7077
Anml	12374-8	Q15102	Platelet-activating factor acetylhydrolase IB subunit gamma	1.13736	1.23903	30.7638
Anml	10053-5	Q13418	Integrin-linked protein kinase	1.13734	1.13572	35.6128
Anml	18830-1	Q8WWA0	Intelectin-1	1.13695	1.1586	18.5693
Anml	5131-15	Q9NS68	Tumor necrosis factor receptor superfamily member 19	1.13692	1.19315	14.7555
Anml	19379-154	O95716	Ras-related protein Rab-3D	1.1369	1.16262	32.9786
Anml	6226-69	Q8IYU8	Calcium uptake protein 2, mitochondrial	1.13653	1.1496	28.0033
Anml	12575-30	P11586	C-1-tetrahydrofolate synthase, cytoplasmic	1.13573	1.15179	27.1352
Anml	8005-1	P84157	Matrix-remodeling-associated protein 7	1.13558	1.15907	13.7999
Anml	17327-3	Q9BT09	Protein canopy homolog 3	1.1355	1.17692	17.244
Anml	3415-61	P21815	Bone sialoprotein 2	1.13543	1.1287	22.3908
Anml	4924-32	P03956	Interstitial collagenase	1.13521	1.15137	25.9156
Anml	12670-15	O60671	Cell cycle checkpoint protein RAD1	1.13499	1.18262	11.2479
Anml	3485-28	P61769	Beta-2-microglobulin	1.1344	1.19834	11.5979
Anml	18319-7	O00330	Pyruvate dehydrogenase protein X component, mitochondrial	1.13423	1.13417	23.1455
Anml	12034-28	Q01518	Adenylyl cyclase-associated protein 1	1.13275	1.12719	36.426
Anml	12471-47	O95793	Double-stranded RNA-binding protein Staufen homolog 1	1.13267	1.16733	15.1576
Anml	6506-54	P49755	Transmembrane emp24 domain-containing protein 10	1.13257	1.18837	13.5645
Anml	4721-54	Q07654	Trefoil factor 3	1.13153	1.1623	12.843
Anml	18214-2	P48507	Glutamate--cysteine ligase regulatory subunit	1.13148	1.18674	26.816
Anml	10948-14	Q8IV08	Phospholipase D3	1.13099	1.15871	17.8382
Anml	12643-4	P49407	Beta-arrestin-1	1.12912	1.14124	36.2934
Anml	13657-2	Q96T60	Bifunctional polynucleotide phosphatase/kinase	1.12892	1.16292	26.6406
Anml	15358-28	P05408	Neuroendocrine protein 7B2	1.12868	1.15961	19.6275
Anml	9599-6	Q8IYJ0	PILR alpha-associated neural protein	1.12836	1.15933	13.2894
Anml	9969-8	Q86VW1	Solute carrier family 22 member 16	1.12812	1.14254	20.3041
Anml	12460-18	O14818	Proteasome subunit alpha type-7	1.12745	1.15186	24.3898
Anml	8009-121	Q15526	Surfeit locus protein 1	1.12639	1.15743	16.1881
Anml	6518-85	Q9UBU3	Appetite-regulating hormone	1.12605	1.12806	30.7712
Anml	5954-62	P01270	Parathyroid hormone	1.12479	1.17245	28.8426
Anml	19195-85	P46782	40S ribosomal protein S5	1.12425	1.12222	20.5664
Anml	10364-6	Q15796	Mothers against decapentaplegic homolog 2	1.12411	1.1307	32.6275
Anml	18813-15	Q9NUU7	ATP-dependent RNA helicase DDX19A	1.12352	1.13574	30.8766
Anml	9294-45	P55001	Microfibrillar-associated protein 2	1.12289	1.18249	12.8356
Anml	16043-30	P29353	SHC-transforming protein 1	1.12282	1.11484	23.4516
Anml	9213-24	O95954	Formimidoyltransferase-cyclodeaminase	1.12241	1.16825	20.3876
Anml	12488-9	Q9ULC4	Malignant T-cell-amplified sequence 1	1.1222	1.14678	14.581
Anml	2635-61	Q6UX15	Layilin	1.12112	1.15279	11.6842
Anml	2602-2	O15123	Angiopoietin-2	1.12086	1.14629	14.6744
Anml	11227-31	Q9Y4P3	Transducin beta-like protein 2	1.12035	1.13773	34.5924
Anml	8235-48	P05060	Secretogranin-1	1.11996	1.16501	12.5941
Anml	18897-31	Q92769	Histone deacetylase 2	1.11966	1.14043	22.8128
Anml	8382-47	Q8IW41	MAP kinase-activated protein kinase 5	1.11908	1.15525	11.3455
Anml	11910-27	Q92988	Homeobox protein DLX-4	1.11852	1.12112	25.0884
Anml	18332-17	O14810	Complexin-1	1.11847	1.15309	13.3332
Anml	4292-5	P54920	Alpha-soluble NSF attachment protein	1.11825	1.10214	29.5868
Anml	4188-1	O43488	Aflatoxin B1 aldehyde reductase member 2	1.11731	1.1648	32.7111
Anml	9952-57	Q00059	Transcription factor A, mitochondrial	1.11672	1.13638	37.8102
Anml	12020-39	P07738	Bisphosphoglycerate mutase	1.11645	1.16796	33.381
Anml	3379-29	P41743	Protein kinase C iota type	1.11639	1.16205	24.6692
Anml	7871-16	Q24JP5	Transmembrane protein 132A	1.11616	1.15892	15.5972
Anml	11430-49	Q86Y01	E3 ubiquitin-protein ligase DTX1	1.11496	1.13403	12.5405
Anml	18881-7	P48960	CD97 antigen	1.11429	1.13648	13.0448
Anml	19297-4	P11413	Glucose-6-phosphate 1-dehydrogenase	1.11425	1.12143	29.2449
Anml	10346-5	P40763	Signal transducer and activator of transcription 3	1.11404	1.10353	30.3913
Anml	3391-10	P48736	Phosphatidylinositol 4,5-bisphosphate 3-kinase catalytic subunit gamma isoform	1.11266	1.12782	15.6197
Anml	8374-5	P08138	Tumor necrosis factor receptor superfamily member 16	1.11249	1.16549	16.0175
Anml	9509-4	Q9NVV0	Trimeric intracellular cation channel type B	1.1123	1.115	15.9255
Anml	17466-72	Q96CM8	Acyl-CoA synthetase family member 2, mitochondrial	1.11163	1.14899	20.1384
Anml	9565-6	Q96IZ0	PRKC apoptosis WT1 regulator protein	1.11149	1.17473	25.7668
Anml	17849-6	Q9Y295	Developmentally-regulated GTP-binding protein 1	1.11145	1.16212	33.0915
Anml	18375-28	Q9UBH0	Interleukin-36 receptor antagonist protein	1.1114	1.12521	18.7879
Anml	13104-32	P98172	Ephrin-B1	1.11095	1.14512	10.6302
Anml	11382-5	P53004	Biliverdin reductase A	1.11072	1.12533	23.26
Anml	16919-1	P07108	Acyl-CoA-binding protein	1.1104	1.16931	13.0515
Anml	16318-12	P37023	Serine/threonine-protein kinase receptor R3	1.11037	1.16439	14.3818
Anml	9266-1	Q9NP99	Triggering receptor expressed on myeloid cells 1	1.11016	1.13913	13.7011
Anml	18382-109	P21964	Catechol O-methyltransferase	1.11009	1.13569	16.3926
Anml	5460-60	Q9UMR2	ATP-dependent RNA helicase DDX19B	1.10961	1.1583	27.617
Anml	3450-4	Q92876	Kallikrein-6	1.1095	1.14212	15.6578
Anml	13011-20	P46783	40S ribosomal protein S10	1.10931	1.14512	22.2882
Anml	8696-15	Q99999	Galactosylceramide sulfotransferase	1.1092	1.12446	18.1886
Anml	13118-5	Q9H4F8	SPARC-related modular calcium-binding protein 1	1.1091	1.14381	11.6808
Anml	5066-134	Q08708	CMRF35-like molecule 6	1.10868	1.13957	10.7055
Anml	18925-24	P28066	Proteasome subunit alpha type-5	1.10865	1.12871	20.3916
Anml	17758-79	Q7Z4W1	L-xylulose reductase	1.1086	1.14067	19.3038
Anml	11270-17	Q8WYQ3	Coiled-coil-helix-coiled-coil-helix domain-containing protein 10, mitochondrial	1.10831	1.1488	13.1641
Anml	13463-1	Q92626	Peroxidasin homolog	1.10815	1.16047	18.0487
Anml	5601-2	Q96PD5	N-acetylmuramoyl-L-alanine amidase	1.10732	1.15291	11.0897
Anml	11421-10	Q9H223	EH domain-containing protein 4	1.10718	1.12862	19.0955
Anml	17403-14	P45954	Short/branched chain specific acyl-CoA dehydrogenase, mitochondrial	1.10715	1.1288	20.1297
Anml	10603-1	P15516	Histatin-3	1.10701	1.15834	18.8523
Anml	5459-33	P01037	Cystatin-SN	1.10591	1.1628	22.1056
Anml	19448-104	Q16831	Uridine phosphorylase 1	1.10564	1.1627	10.279
Anml	8231-122	P17948	Vascular endothelial growth factor receptor 1	1.10532	1.1476	12.2295
Anml	2609-59	P01034	Cystatin-C	1.1051	1.15338	9.19699
Anml	4982-54	P19957	Elafin	1.10505	1.13166	13.9969
Anml	5004-69	Q15759	Mitogen-activated protein kinase 11	1.10499	1.13926	14.3288
Anml	13388-57	P29120	Neuroendocrine convertase 1	1.10457	1.11837	11.3268
Anml	11424-4	P16930	Fumarylacetoacetase	1.10402	1.13265	13.0986
Anml	18950-13	P15153	Ras-related C3 botulinum toxin substrate 2	1.10384	1.15006	36.02
Anml	15640-54	Q01995	Transgelin	1.10331	1.13075	13.0491
Anml	17675-17	Q9NPJ3	Acyl-coenzyme A thioesterase 13	1.10326	1.1207	35.7502
Anml	18194-18	Q0Z7S8	Fatty acid-binding protein 9	1.10326	1.15698	15.115
Anml	7140-1	P08217	Chymotrypsin-like elastase family member 2A	1.10303	1.14712	13.108
Anml	15591-28	P07203	Glutathione peroxidase 1	1.10293	1.1341	33.0393
Anml	13022-20	O14683	Tumor protein p53-inducible protein 11	1.10281	1.13258	26.9409
Anml	18192-69	P43359	Melanoma-associated antigen 5	1.10232	1.16069	19.7031
Anml	3390-72	P42336 P27986	PIK3CA/PIK3R1	1.10226	1.1662	19.9942
Anml	19177-7	Q7L9L4	MOB kinase activator 1B	1.10217	1.10238	31.2443
Anml	13653-335	Q9BQ69	O-acetyl-ADP-ribose deacetylase MACROD1	1.10202	1.14811	14.1713
Anml	9243-10	Q8N1E2	Lysozyme g-like protein 1	1.10148	1.12474	13.9181
Anml	9053-16	P52943	Cysteine-rich protein 2	1.10123	1.14076	10.7694
Anml	11096-57	Q9Y5N5	HemK methyltransferase family member 2	1.10119	1.12481	15.7571
Anml	12434-25	P53990	IST1 homolog	1.10085	1.12911	23.483
Anml	5843-60	Q96KQ7	Histone-lysine N-methyltransferase EHMT2	1.10082	1.14337	14.9084
Anml	16851-50	O43819	Protein SCO2 homolog, mitochondrial	1.10036	1.14513	16.4555
Anml	11140-56	P02452	Collagen alpha-1(I) chain	1.10035	1.09433	20.2519
Anml	10974-20	P58062	Serine protease inhibitor Kazal-type 7	1.09988	1.15785	13.8647
Anml	2524-56	P09429	High mobility group protein B1	1.09917	1.11084	14.273
Anml	3854-24	Q13765	Nascent polypeptide-associated complex subunit alpha	1.09905	1.08065	25.4259
Anml	4472-5	P07951	Tropomyosin beta chain	1.09898	1.13854	22.6941
Anml	14114-18	Q8IYJ0	PILR alpha-associated neural protein	1.09896	1.14031	11.825
Anml	9805-51	Q9NPR2	Semaphorin-4B	1.0989	1.1202	10.4204
Anml	2429-27	P07357,P07358,P07360	Complement component C8	1.09825	1.11127	18.9319
Anml	13973-62	Q8NG68	Tubulin--tyrosine ligase	1.09812	1.13247	11.0941
Anml	10363-13	P84022	Mothers against decapentaplegic homolog 3	1.09807	1.12556	25.4955
Anml	11327-56	P49760	Dual specificity protein kinase CLK2	1.09807	1.11633	14.1616
Anml	5660-51	P08294	Extracellular superoxide dismutase [Cu-Zn]	1.09807	1.14082	14.9171
Anml	17170-15	P10092	Calcitonin gene-related peptide 2	1.09781	1.14991	12.5308
Anml	10600-24	O14967	Calmegin	1.09772	1.05526	34.0528
Anml	4556-10	Q6ZMJ4	Interleukin-34	1.09762	1.10351	17.8139
Anml	5867-60	P05089	Arginase-1	1.09755	1.11795	10.3949
Anml	11212-7	Q8NBS9	Thioredoxin domain-containing protein 5	1.09727	1.12436	9.59165
Anml	2770-51	P22362	C-C motif chemokine 1	1.09696	1.1396	17.1212
Anml	15441-6	P17900	Ganglioside GM2 activator	1.09659	1.16408	10.8748
Anml	13697-51	P21695	Glycerol-3-phosphate dehydrogenase [NAD(+)], cytoplasmic	1.09609	1.13181	20.1641
Anml	12574-36	P20800	Endothelin-2	1.09595	1.14535	12.1054
Anml	3358-51	Q00535 Q15078	Cyclin-dependent kinase 5:Cyclin-dependent kinase 5 activator 1 complex	1.09575	1.14557	17.9277
Anml	13460-4	O15335	Chondroadherin	1.09552	1.10594	22.472
Anml	17808-37	Q9NQR4	Omega-amidase NIT2	1.09552	1.12822	29.7579
Anml	11708-2	P31025	Lipocalin-1	1.09544	1.11607	14.2294
Anml	19523-215	Q99497	Protein DJ-1	1.09516	1.13019	19.5541
Anml	9078-207	Q13884	Beta-1-syntrophin	1.09509	1.08924	31.3
Anml	7113-1	Q9HAV7	GrpE protein homolog 1, mitochondrial	1.09506	1.107	29.1931
Anml	19196-73	Q9BPY8	Homeodomain-only protein	1.09496	1.13018	12.0507
Anml	11226-16	Q05086	Ubiquitin-protein ligase E3A	1.09461	1.11844	17.7893
Anml	2813-11	O00253	Agouti-related protein	1.09458	1.14441	11.3405
Anml	13988-67	Q9HBL8	NmrA-like family domain-containing protein 1	1.09456	1.16982	13.4111
Anml	11352-42	Q8WZ42	Titin	1.09418	1.17922	15.9417
Anml	14007-22	O43252	Bifunctional 3'-phosphoadenosine 5'-phosphosulfate synthase 1	1.09375	1.15191	8.33192
Anml	13109-82	Q7Z3B1	Neuronal growth regulator 1	1.09307	1.12001	8.84237
Anml	2692-74	P14555	Phospholipase A2, membrane associated	1.09306	1.1591	15.6942
Anml	16785-45	Q01523	Defensin-5	1.09292	1.13152	16.6522
Anml	7175-4	Q9Y5H1	Protocadherin gamma-A2	1.0928	1.12706	11.1983
Anml	2614-28	P52798	Ephrin-A4	1.09277	1.13657	12.2253
Anml	4476-22	P43403	Tyrosine-protein kinase ZAP-70	1.0924	1.12394	23.6883
Anml	18180-58	Q8WWV3	Reticulon-4-interacting protein 1, mitochondrial	1.0923	1.1556	14.9911
Anml	14692-3	Q8N554	Zinc finger protein 276	1.09225	1.14816	18.6364
Anml	9832-33	Q93099	Homogentisate 1,2-dioxygenase	1.09221	1.13891	23.2571
Anml	19213-1	O60575	Serine protease inhibitor Kazal-type 4	1.09205	1.12453	14.3063
Anml	19563-3	Q9BYH1	Seizure 6-like protein	1.09193	1.1438	10.0897
Anml	9738-7	Q96CS3	FAS-associated factor 2	1.09192	1.1044	27.3931
Anml	13683-18	P51801	Chloride channel protein ClC-Kb	1.09138	1.08364	21.7297
Anml	18173-11	O95154	Aflatoxin B1 aldehyde reductase member 3	1.09131	1.13314	20.929
Anml	3405-6	Q9Y3C8	Ubiquitin-fold modifier-conjugating enzyme 1	1.09111	1.12084	12.1769
Anml	2846-24	P62979	Ubiquitin+1, truncated mutation for UbB	1.09088	1.14662	13.9169
Anml	10903-50	Q9UNK0	Syntaxin-8	1.09085	1.12124	15.0841
Anml	14091-42	O75828	Carbonyl reductase [NADPH] 3	1.09065	1.16041	12.4049
Anml	13093-6	Q8WVN6	Secreted and transmembrane protein 1	1.09064	1.11761	11.9899
Anml	9081-39	Q99726	Zinc transporter 3	1.09052	1.12547	13.9156
Anml	6411-58	Q30KP9	Beta-defensin 135	1.0905	1.13686	13.3956
Anml	15569-15	P02458	Collagen Type II	1.09042	1.11042	14.5513
Anml	5632-6	Q9NQ79	Cartilage acidic protein 1	1.09019	1.12574	12.4397
Anml	9002-36	Q86U17	Serpin A11	1.09013	1.10231	13.0522
Anml	5245-40	P54646 O43741 P54619	AMP Kinase (alpha2beta2gamma1)	1.09011	1.04835	31.0107
Anml	10426-21	O14653	Golgi SNAP receptor complex member 2	1.08997	1.06444	27.0635
Anml	6480-1	Q8WVQ1	Soluble calcium-activated nucleotidase 1	1.08997	1.1303	14.2465
Anml	11516-7	P07148	Fatty acid-binding protein, liver	1.08995	1.13605	17.1108
Anml	18299-13	P04632	Calpain small subunit 1	1.08982	1.11947	20.7119
Anml	16021-30	P55286	Cadherin-8	1.08969	1.06552	23.5289
Anml	9022-49	Q7Z7B7	Beta-defensin 132	1.08897	1.11568	13.3805
Anml	19112-2	Q969E4	Transcription elongation factor A protein-like 3	1.08876	1.12304	10.2018
Anml	19367-34	P42126	Enoyl-CoA delta isomerase 1, mitochondrial	1.0886	1.11475	13.4663
Anml	12008-3	P09564	T-cell antigen CD7	1.08848	1.11325	14.473
Anml	2855-49	P27361	Mitogen-activated protein kinase 3	1.0883	1.08905	28.0681
Anml	4474-19	P62979	Ubiquitin	1.08819	1.12042	12.9882
Anml	17694-32	Q9UL46	Proteasome activator complex subunit 2	1.08806	1.12659	19.487
Anml	18873-8	P31997	Carcinoembryonic antigen-related cell adhesion molecule 8	1.08796	1.11545	12.6706
Anml	15312-14	Q9UL18	Protein argonaute-1	1.08778	1.11949	24.331
Anml	15588-17	P06280	Alpha-galactosidase A	1.08771	1.09253	11.2254
Anml	12587-65	P36404	ADP-ribosylation factor-like protein 2	1.08739	1.13907	13.9419
Anml	9038-12	O76095	Protein JTB	1.08734	1.12527	10.4046
Anml	9931-20	P04264	Keratin, type II cytoskeletal 1	1.08733	1.14756	15.4496
Anml	3437-80	P36888	Receptor-type tyrosine-protein kinase FLT3	1.08712	1.11924	15.7947
Anml	4230-1	P78344	Eukaryotic translation initiation factor 4 gamma 2	1.08682	1.087	35.0386
Anml	4920-10	P61626	Lysozyme C	1.08679	1.14702	10.2055
Anml	6289-78	Q6ZRI8	Rho GTPase-activating protein 36	1.0867	1.11937	10.8049
Anml	13007-66	Q6JVE6	Epididymal-specific lipocalin-10	1.08644	1.12561	16.0572
Anml	17692-2	O00478	Butyrophilin subfamily 3 member A3	1.08643	1.1518	10.2327
Anml	18329-4	P11908	Ribose-phosphate pyrophosphokinase 2	1.08625	1.13621	10.7342
Anml	13095-51	P05451	Lithostathine-1-alpha	1.08622	1.10273	17.3052
Anml	17706-4	Q13522	Protein phosphatase 1 regulatory subunit 1A	1.08622	1.12711	14.5728
Anml	19276-124	P62308	Small nuclear ribonucleoprotein G	1.08599	1.12094	17.249
Anml	15633-6	P02753	Retinol-binding protein 4	1.08588	1.15919	11.625
Anml	3866-7	Q9Y3A5	Ribosome maturation protein SBDS	1.08525	1.12549	19.6557
Anml	17396-23	P07327	Alcohol dehydrogenase 1A	1.08513	1.13409	18.2337
Anml	7090-17	Q10472	Polypeptide N-acetylgalactosaminyltransferase 1	1.08507	1.12239	8.24531
Anml	13728-19	P30040	Endoplasmic reticulum resident protein 29	1.0847	1.09378	33.8122
Anml	11572-4	P50570	Dynamin-2	1.08465	1.10178	31.0896
Anml	10080-9	Q14232	Translation initiation factor eIF-2B subunit alpha	1.08406	1.0848	36.966
Anml	13639-101	O60763	General vesicular transport factor p115	1.08382	1.11882	20.1325
Anml	6285-71	Q14165	Malectin	1.08357	1.10886	25.3075
Anml	8794-13	P16444	Dipeptidase 1	1.08326	1.11897	7.5831
Anml	5646-20	Q93091	Ribonuclease K6	1.08291	1.14003	11.8515
Anml	5129-12	Q14162	Scavenger receptor class F member 1	1.08281	1.12767	8.48474
Anml	9894-13	Q9UM54	Unconventional myosin-VI	1.08264	1.13784	13.1229
Anml	19189-2	P54578	Ubiquitin carboxyl-terminal hydrolase 14	1.08244	1.11822	28.2786
Anml	7861-9	Q01974	Tyrosine-protein kinase transmembrane receptor ROR2	1.08239	1.14947	13.8063
Anml	3469-74	P51812	Ribosomal protein S6 kinase alpha-3	1.08238	1.08142	28.5542
Anml	16751-15	P16860	Natriuretic peptides B	1.08228	1.14825	25.6819
Anml	5731-1	Q6UWN8	Serine protease inhibitor Kazal-type 6	1.08225	1.12851	9.2515
Anml	17377-1	P42330	Aldo-keto reductase family 1 member C3	1.08216	1.12609	10.4893
Anml	4324-33	P09228	Cystatin-SA	1.0818	1.12879	15.7812
Anml	10339-48	P09104	Gamma-enolase	1.08154	1.0762	25.8129
Anml	3852-19	P25685	DnaJ homolog subfamily B member 1	1.08146	1.10704	17.5551
Anml	3839-60	O00170	AH receptor-interacting protein	1.08135	1.0843	14.5114
Anml	8469-41	P18065	Insulin-like growth factor-binding protein 2	1.08115	1.133	15.2549
Anml	9468-8	Q12907	Vesicular integral-membrane protein VIP36	1.08103	1.1095	9.56327
Anml	2642-4	P68402	Platelet-activating factor acetylhydrolase IB subunit beta	1.0808	1.10697	14.8399
Anml	5034-79	P07478	Trypsin-2	1.08079	1.16722	16.3393
Anml	12365-108	Q9Y265	RuvB-like 1	1.08076	1.11406	10.8283
Anml	6941-11	Q8NBK3	Sulfatase-modifying factor 1	1.08073	1.11448	12.9558
Anml	3347-9	P25098	beta-adrenergic receptor kinase 1	1.0807	1.0876	32.2348
Anml	16769-20	P60763	Ras-related C3 botulinum toxin substrate 3	1.08053	1.11268	18.376
Anml	19117-3	Q96A00	Protein phosphatase 1 regulatory subunit 14A	1.08034	1.06652	30.3711
Anml	18381-16	P05091	Aldehyde dehydrogenase, mitochondrial	1.08015	1.12416	13.7697
Anml	11926-23	Q6PD74	Alpha- and gamma-adaptin-binding protein p34	1.08014	1.09422	19.1827
Anml	3727-35	P10082	Peptide YY	1.0801	1.10752	15.5932
Anml	19134-66	P53803	DNA-directed RNA polymerases I, II, and III subunit RPABC4	1.08002	1.14367	15.2453
Anml	19274-80	Q13424	Alpha-1-syntrophin	1.07977	1.08304	32.8937
Anml	8975-26	Q92600	Cell differentiation protein RCD1 homolog	1.07973	1.11845	28.1735
Anml	11530-37	P08397	Porphobilinogen deaminase	1.07962	1.10662	30.4545
Anml	15641-20	Q8IYR6	Tomoregulin-1	1.07916	1.13083	10.2988
Anml	12456-5	Q16875	6-phosphofructo-2-kinase/fructose-2,6-bisphosphatase 3	1.07901	1.126	9.29155
Anml	9199-6	P60604	Ubiquitin-conjugating enzyme E2 G2	1.07898	1.12338	9.69401
Anml	8028-22	Q9NQ38	Serine protease inhibitor Kazal-type 5	1.07886	1.08854	11.243
Anml	12022-12	Q13485	Mothers against decapentaplegic homolog 4	1.07852	1.09309	15.8264
Anml	10977-55	Q8WVF2	Unique cartilage matrix-associated protein	1.07834	1.10747	8.60271
Anml	6647-55	P0CG48	PolyUbiquitin K63-linked	1.07831	1.10251	13.3203
Anml	8993-151	O43353	Receptor-interacting serine/threonine-protein kinase 2	1.07816	1.14268	10.4056
Anml	7823-22	Q9UJ37	Alpha-N-acetylgalactosaminide alpha-2,6-sialyltransferase 2	1.07797	1.1078	14.481
Anml	15414-316	P00338	L-lactate dehydrogenase A chain	1.07761	1.1344	17.3996
Anml	12812-25	P14621	Acylphosphatase-2	1.07745	1.12105	11.2418
Anml	8660-5	Q9NRN5	Olfactomedin-like protein 3	1.07738	1.09995	11.6801
Anml	8325-37	P08319	Alcohol dehydrogenase 4	1.07728	1.11901	24.0151
Anml	10036-201	Q9H4I2	Zinc fingers and homeoboxes protein 3	1.07725	1.09802	10.5181
Anml	12475-48	Q9NZA1	Chloride intracellular channel protein 5	1.07724	1.1113	16.4332
Anml	9838-4	Q15797	Mothers against decapentaplegic homolog 1	1.07719	1.14717	14.8406
Anml	7011-8	Q6PIL6	Kv channel-interacting protein 4	1.077	1.06255	28.0962
Anml	13083-18	P26640	Valine--tRNA ligase	1.07693	1.13076	11.4511
Anml	4460-8	O15530	3-phosphoinositide-dependent protein kinase 1	1.07671	1.08882	31.9598
Anml	15698-6	P40222	Alpha-taxilin	1.0767	1.12224	8.51118
Anml	19303-64	Q6UWS5	Protein PET117 homolog, mitochondrial	1.07665	1.12355	10.4363
Anml	17854-33	P41227	N-alpha-acetyltransferase 10	1.07652	1.08291	24.0954
Anml	12387-7	P50479	PDZ and LIM domain protein 4	1.07646	1.13097	8.66458
Anml	14284-23	Q9P2K8	eIF-2-alpha kinase GCN2	1.07629	1.0656	33.7338
Anml	13931-22	O00233	26S proteasome non-ATPase regulatory subunit 9	1.07607	1.08836	18.4369
Anml	10615-18	P25189	Myelin protein P0	1.07582	1.11515	11.6653
Anml	4534-10	Q9GZN4	Brain-specific serine protease 4	1.07578	1.08486	10.065
Anml	3362-61	Q9BU40	Chordin-like protein 1	1.07577	1.11153	10.8879
Anml	17224-12	P20774	Mimecan	1.07506	1.13594	14.4905
Anml	15506-34	Q9Y561	Low-density lipoprotein receptor-related protein 12	1.07505	1.12788	10.0483
Anml	5810-25	P13385	Teratocarcinoma-derived growth factor 1	1.07489	1.10561	10.1115
Anml	19287-59	O43583	Density-regulated protein	1.07478	1.10937	14.7565
Anml	13405-61	P20155	Serine protease inhibitor Kazal-type 2	1.07462	1.1083	10.8446
Anml	3040-59	P10147	C-C motif chemokine 3	1.0746	1.10617	10.4194
Anml	18339-207	P49720	Proteasome subunit beta type-3	1.0746	1.11337	9.831
Anml	13534-20	P54296	Myomesin-2	1.0746	1.13198	20.6834
Anml	4297-62	Q9HCB6	Spondin-1	1.0746	1.10963	10.0979
Anml	13492-44	P38646	Stress-70 protein, mitochondrial	1.07455	1.11057	19.1319
Anml	3192-3	Q96KP4	Cytosolic non-specific dipeptidase	1.07431	1.13118	13.1836
Anml	8969-49	P08571	Monocyte differentiation antigen CD14	1.07419	1.11176	8.65052
Anml	2693-20	P13725	Oncostatin-M	1.07381	1.12146	19.2068
Anml	5315-22	P45379	Troponin T, cardiac muscle	1.07344	1.12388	18.9665
Anml	18270-10	Q12962	Transcription initiation factor TFIID subunit 10	1.07343	1.10586	12.7419
Anml	8358-30	P30048	Thioredoxin-dependent peroxide reductase, mitochondrial	1.07337	1.06952	32.5733
Anml	12637-7	P43155	Carnitine O-acetyltransferase	1.07334	1.05352	34.7834
Anml	6223-5	Q16661	Guanylate cyclase activator 2B	1.0732	1.098	15.7654
Anml	18947-3	Q96PB8	Leucine-rich repeat-containing protein 3B	1.07296	1.11198	10.8101
Anml	13393-46	Q9BUN8	Derlin-1	1.07278	1.0985	26.9949
Anml	5618-50	P58499	Protein FAM3B	1.07272	1.08815	12.2317
Anml	10737-96	P30740	Leukocyte elastase inhibitor	1.0727	1.10774	12.1932
Anml	12786-61	Q9NPB8	Glycerophosphocholine phosphodiesterase GPCPD1	1.07263	1.13487	9.39278
Anml	18408-26	P18085	ADP-ribosylation factor 4	1.07262	1.08422	27.7359
Anml	5726-49	Q6PDA7	Sperm-associated antigen 11A	1.07257	1.11374	9.51822
Anml	13516-46	Q5J8M3	ER membrane protein complex subunit 4	1.07255	1.10059	8.77968
Anml	12671-35	O43704	Sulfotransferase family cytosolic 1B member 1	1.07208	1.09696	12.3127
Anml	9745-20	O60573	Eukaryotic translation initiation factor 4E type 2	1.07202	1.08352	15.1382
Anml	12939-1	O15160	DNA-directed RNA polymerases I and III subunit RPAC1	1.07196	1.10709	13.5729
Anml	17516-7	P20336	Ras-related protein Rab-3A	1.07191	1.10078	11.2612
Anml	2212-69	P00750	Tissue-type plasminogen activator	1.07178	1.12296	25.7045
Anml	17672-184	P27352	Gastric intrinsic factor	1.07155	1.11784	14.6958
Anml	7953-20	Q13291	Signaling lymphocytic activation molecule	1.07155	1.12513	12.9907
Anml	7922-5	P35318	Adrenomedullin	1.07146	1.12385	9.14027
Anml	3389-7	P05154	Plasma serine protease inhibitor	1.07144	1.13763	16.0878
Anml	8424-269	P35222	Catenin beta-1	1.07123	1.0925	13.9222
Anml	14314-6	Q13356	Peptidyl-prolyl cis-trans isomerase-like 2	1.07111	1.10981	13.7372
Anml	13954-9	Q96EK6	Glucosamine 6-phosphate N-acetyltransferase	1.0711	1.12828	30.0455
Anml	13488-3	P53367	Arfaptin-1	1.07091	1.07074	33.2771
Anml	7970-315	Q13508	Ecto-ADP-ribosyltransferase 3	1.0709	1.11574	8.60472
Anml	6274-15	Q2TBF2	WSC domain-containing protein 2	1.07062	1.13825	16.3538
Anml	16081-38	O60218	Aldo-keto reductase family 1 member B10	1.07059	1.11728	22.7416
Anml	3351-1	Q13554	Calcium/calmodulin-dependent protein kinase type II subunit beta	1.07038	1.11913	31.1151
Anml	10424-31	Q9NQX5	Neural proliferation differentiation and control protein 1	1.07037	1.11119	10.8128
Anml	13506-10	Q9NX74	tRNA-dihydrouridine(20) synthase [NAD(P)+]-like	1.07031	1.11158	12.8994
Anml	7081-2	O00481	Butyrophilin subfamily 3 member A1	1.07027	1.07499	14.7155
Anml	15398-2	P55789	FAD-linked sulfhydryl oxidase ALR	1.06991	1.12279	16.5341
Anml	16079-2	P42680	Tyrosine-protein kinase Tec	1.06981	1.08983	17.7613
Anml	12597-68	Q9H1Y0	Autophagy protein 5	1.06924	1.11124	14.7694
Anml	12779-30	Q9UKN5	PR domain zinc finger protein 4	1.06923	1.08356	8.49199
Anml	9757-29	Q8N8S7	Protein enabled homolog	1.06906	1.05642	21.4076
Anml	12853-112	Q9NZR1	Tropomodulin-2	1.06894	1.04644	25.0289
Anml	10699-52	Q07954	Prolow-density lipoprotein receptor-related protein 1	1.0688	1.12069	7.28278
Anml	13507-51	Q15628	Tumor necrosis factor receptor type 1-associated DEATH domain protein	1.06859	1.10927	16.2321
Anml	13568-30	P55036	26S proteasome non-ATPase regulatory subunit 4	1.06848	1.10368	9.93103
Anml	13719-19	O96013	Serine/threonine-protein kinase PAK 4	1.06836	1.08737	15.9089
Anml	7863-50	O00264	Membrane-associated progesterone receptor component 1	1.06832	1.12487	9.2099
Anml	9843-5	P12814	Alpha-actinin-1	1.0682	1.07749	35.9796
Anml	3291-30	P06734	Low affinity immunoglobulin epsilon Fc receptor	1.06818	1.12744	10.8878
Anml	8265-225	P42167	Lamina-associated polypeptide 2, isoforms beta/gamma	1.06795	1.1089	11.5243
Anml	17765-3	O95149	Snurportin-1	1.06794	1.04189	29.361
Anml	12480-9	Q96G74	OTU domain-containing protein 5	1.06794	1.09596	16.5455
Anml	9043-7	Q9UBB9	Tuftelin-interacting protein 11	1.06787	1.11125	11.6003
Anml	6633-43	B0FP48	Uroplakin-3b-like protein	1.0678	1.1034	13.088
Anml	14227-21	P14649	Myosin light chain 6B	1.06767	1.10433	14.4348
Anml	9254-18	P12319	High affinity immunoglobulin epsilon receptor subunit alpha	1.06758	1.12004	16.3781
Anml	9638-2	Q495A1	T-cell immunoreceptor with Ig and ITIM domains	1.06756	1.12211	12.2769
Anml	3419-49	Q13557	Calcium/calmodulin-dependent protein kinase type II subunit delta	1.06738	1.10177	26.6378
Anml	19130-81	P50452	Serpin B8	1.0673	1.12138	13.0924
Anml	11481-25	Q8TDQ0	Hepatitis A virus cellular receptor 2	1.06719	1.11828	10.7623
Anml	4224-7	O60506	Heterogeneous nuclear ribonucleoprotein Q	1.06696	1.10875	16.1693
Anml	6334-9	P36268	Inactive gamma-glutamyltranspeptidase 2	1.06685	1.11974	14.9429
Anml	5636-10	P55083	Microfibril-associated glycoprotein 4	1.06674	1.12404	18.0597
Anml	5734-13	Q96NY8	Nectin-4	1.06673	1.08864	9.59373
Anml	16292-288	P09681	Gastric inhibitory polypeptide	1.0666	1.09223	15.1967
Anml	18206-18	P28332	Alcohol dehydrogenase 6	1.06656	1.08268	26.4272
Anml	18307-71	Q9H2U2	Inorganic pyrophosphatase 2, mitochondrial	1.06649	1.10874	13.1411
Anml	9118-7	Q9BQI7	PH and SEC7 domain-containing protein 2	1.06635	1.09676	13.6884
Anml	5654-70	Q96JJ7	Protein disulfide-isomerase TMX3	1.06632	1.09974	8.57874
Anml	16599-38	Q9HCN4	GPN-loop GTPase 1	1.06617	1.06331	22.3531
Anml	5069-9	P08174	Complement decay-accelerating factor	1.06614	1.0973	8.72502
Anml	8991-115	Q96PJ5	Fc receptor-like protein 4	1.06613	1.09656	11.1836
Anml	8778-3	Q13253	Noggin	1.06608	1.10997	7.33688
Anml	9531-24	O00453	Leukocyte-specific transcript 1 protein	1.06601	1.10693	9.68281
Anml	3799-11	P07451	Carbonic anhydrase 3	1.06595	1.10931	18.0298
Anml	18938-3	P98155	Very low-density lipoprotein receptor	1.06592	1.11471	11.7428
Anml	18315-38	Q96DX8	Receptor-transporting protein 4	1.06591	1.11533	20.2928
Anml	4834-61	P29317	Ephrin type-A receptor 2	1.06583	1.09249	11.386
Anml	6151-18	P46734	Dual specificity mitogen-activated protein kinase kinase 3	1.06575	1.09093	8.82463
Anml	5722-78	P42785	Lysosomal Pro-X carboxypeptidase	1.06566	1.12634	12.4044
Anml	9374-24	Q16517	Neuronatin	1.06561	1.04216	32.8708
Anml	7115-5	P04279	Semenogelin-1	1.06561	1.09799	10.953
Anml	15559-5	P58335	Anthrax toxin receptor 2	1.06548	1.11249	12.3225
Anml	13966-30	Q5VTT5	Myomesin-3	1.06543	1.12123	10.652
Anml	16867-76	Q00536	Cyclin-dependent kinase 16	1.06535	1.11112	7.62073
Anml	11118-107	Q9H0T7	Ras-related protein Rab-17	1.06524	1.10986	13.7401
Anml	10418-36	Q86Y82	Syntaxin-12	1.06481	1.09449	11.3945
Anml	17764-108	P08134	Rho-related GTP-binding protein RhoC	1.06474	1.07595	30.8392
Anml	4588-1	P01298	Pancreatic hormone	1.06473	1.11759	14.2844
Anml	8957-72	Q96DZ1	Endoplasmic reticulum lectin 1	1.06446	1.09826	11.5803
Anml	15617-8	Q9UBD3	Cytokine SCM-1 beta	1.06443	1.10174	7.1068
Anml	14037-18	Q9H6Z4	Ran-binding protein 3	1.06418	1.1012	9.79951
Anml	8990-42	P54709	Sodium/potassium-transporting ATPase subunit beta-3	1.0641	1.04674	22.0509
Anml	3310-62	P31994	Low affinity immunoglobulin gamma Fc region receptor II-b	1.06408	1.10802	9.32024
Anml	6611-8	Q6UW63	KDEL motif-containing protein 1	1.06405	1.08648	17.9537
Anml	3329-14	O75594	Peptidoglycan recognition protein 1	1.06401	1.07789	12.0247
Anml	15370-5	Q9Y3E2	BolA-like protein 1	1.064	1.10817	9.49882
Anml	5753-21	Q7Z5A9	Protein FAM19A1	1.06397	1.07403	19.9404
Anml	8043-153	P49747	Cartilage oligomeric matrix protein	1.0639	1.11856	12.4847
Anml	6392-7	O76076	WNT1-inducible-signaling pathway protein 2	1.06387	1.0989	10.1273
Anml	6609-22	P09543	2',3'-cyclic-nucleotide 3'-phosphodiesterase	1.06386	1.08368	23.5419
Anml	18893-26	Q9Y653	Adhesion G-protein coupled receptor G1	1.06385	1.10166	9.80135
Anml	9321-400	P08949	Neuromedin-B	1.06379	1.10448	11.5728
Anml	17154-2	Q15185	Prostaglandin E synthase 3	1.06359	1.11518	12.3832
Anml	9557-5	Q9H8J5	MANSC domain-containing protein 1	1.0634	1.10518	8.75162
Anml	6368-9	Q9H114	Cystatin-like 1	1.06333	1.11966	31.2127
Anml	9504-19	P51159	Ras-related protein Rab-27A	1.06331	1.09908	12.611
Anml	2976-58	Q02413	Desmoglein-1	1.06325	1.08949	14.0992
Anml	13634-209	O00625	Pirin	1.06311	1.10881	10.1784
Anml	16809-1	O00746	Nucleoside diphosphate kinase, mitochondrial	1.06295	1.09231	21.2983
Anml	16558-2	Q99972	Myocilin	1.06292	1.12399	12.7131
Anml	9764-79	P52597	Heterogeneous nuclear ribonucleoprotein F	1.0629	1.10881	20.9695
Anml	4965-27	P06576	ATP synthase subunit beta, mitochondrial	1.06289	1.11127	13.8947
Anml	13998-26	Q8N142	Adenylosuccinate synthetase isozyme 1	1.06285	1.11483	14.0552
Anml	9916-146	Q9NT99	Leucine-rich repeat-containing protein 4B	1.06279	1.02603	31.2668
Anml	9388-18	Q96PE7	Methylmalonyl-CoA epimerase, mitochondrial	1.06279	1.09827	17.8404
Anml	5478-50	Q04609	Glutamate carboxypeptidase 2	1.06276	1.11148	13.7266
Anml	6462-12	Q99727	Metalloproteinase inhibitor 4	1.06262	1.09713	12.3963
Anml	3836-51	P61960	Ubiquitin-fold modifier 1	1.06252	1.07644	16.932
Anml	9940-35	Q4G0W2	Dual specificity phosphatase 28	1.06245	1.03062	32.1117
Anml	15426-5	Q99519	Sialidase-1	1.0624	1.10055	10.0456
Anml	10462-14	Q9Y5Q6	Insulin-like peptide INSL5	1.06233	1.08728	13.3847
Anml	2871-73	Q06609	DNA repair protein RAD51 homolog 1	1.06233	1.06453	20.2778
Anml	15539-15	Q96PX8	SLIT and NTRK-like protein 1	1.0622	1.07904	11.682
Anml	12554-10	O75771	DNA repair protein RAD51 homolog 4	1.0622	1.06263	11.9753
Anml	18310-26	P63302	Selenoprotein W	1.06218	1.10672	12.1549
Anml	5980-55	Q53S33	BolA-like protein 3	1.06191	1.10602	24.1653
Anml	8587-21	Q6IE38	Serine protease inhibitor Kazal-type 14	1.06186	1.12066	12.6263
Anml	17682-1	P15529	Membrane cofactor protein	1.06174	1.07717	7.50587
Anml	15675-3	P17676	CCAAT/enhancer-binding protein beta	1.0617	1.10227	16.2034
Anml	2944-66	P41271	Neuroblastoma suppressor of tumorigenicity 1	1.06169	1.1103	14.8526
Anml	17512-2	Q13287	N-myc-interactor	1.06166	1.07132	16.5627
Anml	12933-17	Q8TC92	Ecto-NOX disulfide-thiol exchanger 1	1.06145	1.09281	18.1275
Anml	16610-13	Q7Z4F1	Low-density lipoprotein receptor-related protein 10	1.06145	1.10569	9.06992
Anml	15653-9	Q03692	Collagen alpha-1(X) chain	1.06143	1.11542	18.7359
Anml	2615-60	P52803	Ephrin-A5	1.06142	1.10458	10.0244
Anml	13090-17	P06703	Protein S100-A6	1.06128	1.08841	14.3361
Anml	12451-62	O14867	Transcription regulator protein BACH1	1.06127	1.11503	9.14214
Anml	13740-51	Q92765	Secreted frizzled-related protein 3	1.06111	1.08113	9.84763
Anml	17739-1	Q16836	Hydroxyacyl-coenzyme A dehydrogenase, mitochondrial	1.06109	1.07875	37.7295
Anml	11089-7	P01876 P01877	Immunoglobulin A	1.06107	1.13036	9.11501
Anml	12347-29	Q9BSQ5	Cerebral cavernous malformations 2 protein	1.06103	1.08639	12.2262
Anml	5612-16	Q9BX68	Histidine triad nucleotide-binding protein 2, mitochondrial	1.06099	1.09753	19.3395
Anml	11248-43	P10746	Uroporphyrinogen-III synthase	1.06098	1.09212	17.2716
Anml	15669-7	P15056	Serine/threonine-protein kinase B-raf	1.06095	1.09919	11.8718
Anml	12420-10	Q8N335	Glycerol-3-phosphate dehydrogenase 1-like protein	1.06081	1.07613	13.3777
Anml	18174-79	Q8WUM4	Programmed cell death 6-interacting protein	1.06069	1.06227	23.2434
Anml	16831-7	Q99704	Docking protein 1	1.06043	1.10489	26.0765
Anml	12595-11	P28289	Tropomodulin-1	1.06028	1.08629	17.7093
Anml	2997-8	P57087	Junctional adhesion molecule B	1.06023	1.09149	9.40858
Anml	7948-129	A6NH11	Glycolipid transfer protein domain-containing protein 2	1.06021	1.08101	10.2983
Anml	10396-6	Q07820	Induced myeloid leukemia cell differentiation protein Mcl-1	1.06019	1.10979	10.571
Anml	13947-371	Q9BQG2	Peroxisomal NADH pyrophosphatase NUDT12	1.06007	1.10024	8.63307
Anml	7809-22	Q9BWV2	Spermatogenesis-associated protein 9	1.06005	1.09681	8.92267
Anml	9384-17	P49913	Cathelicidin antimicrobial peptide	1.05995	1.09782	15.3958
Anml	12676-1	Q9BY11	Protein kinase C and casein kinase substrate in neurons protein 1	1.05994	1.082	27.2197
Anml	18397-5	P17516	Aldo-keto reductase family 1 member C4	1.05987	1.16916	27.029
Anml	10606-34	Q5JTV8	Torsin-1A-interacting protein 1	1.05976	1.09874	8.78551
Anml	13102-1	Q96BQ1	Protein FAM3D	1.05953	1.08661	12.117
Anml	10445-20	O95445	Apolipoprotein M	1.05933	1.11184	10.0658
Anml	9808-41	Q9UPQ9	Trinucleotide repeat-containing gene 6B protein	1.05932	1.09357	8.58956
Anml	18866-8	Q96LZ3	Calcineurin subunit B type 2	1.05925	1.10861	11.5381
Anml	12350-86	P15036	Protein C-ets-2	1.05917	1.10803	6.71883
Anml	11666-72	P57771	Regulator of G-protein signaling 8	1.05904	1.08725	10.4384
Anml	16609-106	Q6UWL6	Kin of IRRE-like protein 2	1.05899	1.09837	14.8887
Anml	3630-27	Q8N126	Cell adhesion molecule 3	1.05888	1.0834	9.70307
Anml	5440-26	P48788	Troponin I, fast skeletal muscle	1.05883	1.13759	19.4039
Anml	13068-139	O14618	Copper chaperone for superoxide dismutase	1.05882	1.0836	16.2199
Anml	12686-15	P25325	3-mercaptopyruvate sulfurtransferase	1.05871	1.08657	12.194
Anml	18909-11	Q96B26	Exosome complex component RRP43	1.05867	1.09473	10.5626
Anml	18884-22	Q9UDY4	DnaJ homolog subfamily B member 4	1.0586	1.11978	24.8355
Anml	10082-251	P07196	Neurofilament light polypeptide	1.05856	1.10419	11.3971
Anml	9244-27	P50897	Palmitoyl-protein thioesterase 1	1.05847	1.07818	10.8141
Anml	14112-40	Q969Z4	Tumor necrosis factor receptor superfamily member 19L	1.05837	1.10029	10.5774
Anml	10761-5	Q15363	Transmembrane emp24 domain-containing protein 2	1.05832	1.09578	8.00817
Anml	9844-138	P35609	Alpha-actinin-2	1.0582	1.10009	26.1708
Anml	6245-4	Q92692	Nectin-2	1.05805	1.10607	9.09493
Anml	14246-50	O60496	Docking protein 2	1.05784	1.07668	36.2772
Anml	5383-14	Q96RJ3	Tumor necrosis factor receptor superfamily member 13C	1.0578	1.11251	12.1381
Anml	19131-184	Q01085	Nucleolysin TIAR	1.05777	1.10436	17.7656
Anml	4436-1	O75355	Ectonucleoside triphosphate diphosphohydrolase 3	1.05775	1.1169	13.2438
Anml	17205-21	P20339	Ras-related protein Rab-5A	1.0577	1.04042	25.6043
Anml	13658-31	Q9NRA1	Platelet-derived growth factor C	1.05761	1.0771	9.53648
Anml	4153-11	P01011	Alpha-1-antichymotrypsin complex	1.0574	1.09831	12.3013
Anml	11211-7	Q15813	Tubulin-specific chaperone E	1.0572	1.04646	31.1281
Anml	14331-262	P63172	Dynein light chain Tctex-type 1	1.05719	1.08905	7.39974
Anml	14124-6	O43921	Ephrin-A2	1.05715	1.11401	10.1467
Anml	8040-9	Q68G75	LEM domain-containing protein 1	1.05712	1.10119	8.85891
Anml	9025-5	Q9NZD4	Alpha-hemoglobin-stabilizing protein	1.05712	1.08518	14.685
Anml	10677-9	O95168	NADH dehydrogenase [ubiquinone] 1 beta subcomplex subunit 4	1.0571	1.06276	14.9345
Anml	11476-43	Q9UN37	Vacuolar protein sorting-associated protein 4A	1.05691	1.08894	23.2028
Anml	6629-3	P60022	Beta-defensin 1	1.05683	1.0921	11.7798
Anml	8892-14	Q5VY43	Platelet endothelial aggregation receptor 1	1.05675	1.06557	24.8237
Anml	5437-63	P05413	Fatty acid-binding protein, heart	1.05668	1.12662	13.1814
Anml	18275-5	P50238	Cysteine-rich protein 1	1.05665	1.10085	13.8378
Anml	3359-11	P49336 P24863	Cyclin-dependent kinase 8:Cyclin-C complex	1.05664	1.08019	13.1783
Anml	17365-7	Q16773	Kynurenine--oxoglutarate transaminase 1	1.05662	1.09763	7.7701
Anml	5701-81	P05452	Tetranectin	1.05662	1.09616	9.35639
Anml	4971-1	Q9UBR2	Cathepsin Z	1.0566	1.06821	10.2378
Anml	9191-8	Q03403	Trefoil factor 2	1.05659	1.11876	12.3432
Anml	6247-9	O00241	Signal-regulatory protein beta-1	1.05658	1.09141	9.83675
Anml	13544-9	Q92619	Rho GTPase-activating protein 45	1.05651	1.03896	33.8147
Anml	7867-154	Q9NSC7	Alpha-N-acetylgalactosaminide alpha-2,6-sialyltransferase 1	1.05637	1.09887	8.90173
Anml	3199-54	Q9UKR0	Kallikrein-12	1.05631	1.09096	20.1064
Anml	9278-9	P48061	Stromal cell-derived factor 1	1.05617	1.08485	9.82603
Anml	3399-31	Q8WWQ8	Stabilin-2	1.05615	1.08777	13.1533
Anml	6416-8	Q86XP6	Gastrokine-2	1.05614	1.12505	14.472
Anml	2765-4	O95390 O14793	Growth/differentiation factor 11/8	1.05614	1.07902	9.31068
Anml	5462-62	O75636	Ficolin-3	1.05605	1.08375	10.7032
Anml	7139-14	Q8IW52	SLIT and NTRK-like protein 4	1.05603	1.08858	10.1307
Anml	6557-50	Q8TF66	Leucine-rich repeat-containing protein 15	1.05592	1.05655	23.6396
Anml	15446-25	Q02297	Neuregulin-1, sensory and motor neuron-derived factor isoform	1.05591	1.10328	8.85833
Anml	6521-35	P47972	Neuronal pentraxin-2	1.05591	1.10671	10.7025
Anml	9723-105	Q9H8L6	Multimerin-2	1.05575	1.11017	9.59987
Anml	3420-21	Q8N1Q1	Carbonic anhydrase 13	1.05567	1.10072	29.9763
Anml	9478-69	Q14558	Phosphoribosyl pyrophosphate synthase-associated protein 1	1.05561	1.0903	9.87797
Anml	2870-29	P63000	Ras-related C3 botulinum toxin substrate 1	1.05555	1.09074	32.8524
Anml	12573-80	O75382	Tripartite motif-containing protein 3	1.0555	1.11712	9.17224
Anml	8480-29	Q12805	EGF-containing fibulin-like extracellular matrix protein 1	1.05541	1.10947	10.3999
Anml	11319-106	P49959	Double-strand break repair protein MRE11	1.05537	1.10067	7.72858
Anml	13242-134	Q9BYB0	SH3 and multiple ankyrin repeat domains protein 3	1.05532	1.08013	11.6606
Anml	11196-31	P12111	Collagen alpha-3(VI) chain	1.05528	1.1264	14.8024
Anml	16926-44	P05186	Alkaline phosphatase, tissue-nonspecific isozyme	1.05518	1.08108	7.73024
Anml	13431-74	Q6UWV7	Membrane protein FAM159A	1.05506	1.07803	15.8424
Anml	9039-47	Q5JTV8	Torsin-1A-interacting protein 1	1.05504	1.08159	12.9785
Anml	14208-3	Q96R05	Retinoid-binding protein 7	1.05504	1.07807	14.0054
Anml	2829-19	Q8NEV9 Q14213	Interleukin-27	1.055	1.1126	8.25724
Anml	7745-3	Q9NZ45	CDGSH iron-sulfur domain-containing protein 1	1.05494	1.10007	10.0021
Anml	6485-59	P15814	Immunoglobulin lambda-like polypeptide 1	1.05486	1.11234	18.9376
Anml	10910-6	O75871	Carcinoembryonic antigen-related cell adhesion molecule 4	1.05485	1.09481	9.7111
Anml	6587-6	Q96NI6	Leucine-rich repeat and fibronectin type-III domain-containing protein 5	1.05481	1.09154	11.5341
Anml	6400-33	Q8NBR0	Tumor protein p53-inducible protein 13	1.05478	1.0642	16.8923
Anml	5620-13	P19021	Peptidyl-glycine alpha-amidating monooxygenase	1.05471	1.07377	11.3334
Anml	3890-8	P07195	L-lactate dehydrogenase B chain	1.05456	1.0989	16.6746
Anml	18182-24	P35558	Phosphoenolpyruvate carboxykinase, cytosolic [GTP]	1.0545	1.09273	12.186
Anml	6997-32	Q9ULW5	Ras-related protein Rab-26	1.05447	1.06174	9.55468
Anml	6992-67	P02042	Hemoglobin subunit delta	1.05446	1.07771	8.94744
Anml	9032-30	P08922	Proto-oncogene tyrosine-protein kinase ROS	1.05417	1.0814	9.78606
Anml	19183-164	P30050	60S ribosomal protein L12	1.05417	1.06795	14.5199
Anml	5680-54	Q9NPH6	Odorant-binding protein 2b	1.05391	1.10893	12.607
Anml	16907-3	Q8N3J6	Cell adhesion molecule 2	1.05382	1.07533	10.9632
Anml	17320-19	Q9NRN7	L-aminoadipate-semialdehyde dehydrogenase-phosphopantetheinyl transferase	1.05382	1.06029	22.9664
Anml	16614-27	Q2MKA7	R-spondin-1	1.05373	1.08784	10.0332
Anml	7144-234	Q96I82	Kazal-type serine protease inhibitor domain-containing protein 1	1.05372	1.07034	9.49303
Anml	14048-7	Q9NPH3	Interleukin-1 Receptor accessory protein	1.05358	1.10677	8.11596
Anml	9901-28	Q9GZT9	Egl nine homolog 1	1.05357	1.10759	9.88183
Anml	2823-7	Q86VX2	COMM domain-containing protein 7	1.05349	1.07615	14.4898
Anml	3083-71	Q9HAV5	Tumor necrosis factor receptor superfamily member 27	1.05342	1.09977	11.0579
Anml	13465-5	P53805	Calcipressin-1	1.05338	1.09075	7.39515
Anml	4407-10	P26927	Hepatocyte growth factor-like protein	1.05333	1.11317	10.1436
Anml	4423-77	Q07817	Bcl-2-like protein 1	1.05329	1.06924	15.123
Anml	16322-10	Q8WU39	Marginal zone B- and B1-cell-specific protein	1.05323	1.09974	11.9782
Anml	8243-55	P00995	Serine protease inhibitor Kazal-type 1	1.05322	1.07165	9.50114
Anml	15435-4	P00491	Purine nucleoside phosphorylase	1.05318	1.045	25.6271
Anml	16323-8	Q9Y4C0	Neurexin-3	1.05309	1.08489	9.53368
Anml	13427-66	Q9NR34	Mannosyl-oligosaccharide 1,2-alpha-mannosidase IC	1.05307	1.06358	9.69962
Anml	3197-70	P14735	Insulin-degrading enzyme	1.05306	1.09157	10.8777
Anml	6283-60	Q8IX19	Mast cell-expressed membrane protein 1	1.05302	1.09661	10.3517
Anml	19278-19	Q9H0U4	Ras-related protein Rab-1B	1.05294	1.14992	43.1051
Anml	11122-97	Q9NZD8	Maspardin	1.05286	1.082	23.332
Anml	17792-158	P51649	Succinate-semialdehyde dehydrogenase, mitochondrial	1.05283	1.10765	8.52427
Anml	8967-6	Q9BV47	Dual specificity protein phosphatase 26	1.05254	1.09104	10.2404
Anml	16768-3	P14923	Junction plakoglobin	1.05254	1.09429	10.4429
Anml	13076-4	P51114	Fragile X mental retardation syndrome-related protein 1	1.05231	1.10035	17.9273
Anml	3438-10	O95633	Follistatin-related protein 3	1.05229	1.08282	9.21884
Anml	9248-36	Q969H8	Myeloid-derived growth factor	1.05228	1.08255	7.89662
Anml	8556-5	Q9H6L5	Protein FAM134B	1.05221	1.06019	11.5505
Anml	10907-116	Q9P121	Neurotrimin	1.05201	1.07579	10.3256
Anml	11237-49	Q15113	Procollagen C-endopeptidase enhancer 1	1.05194	1.1044	10.5857
Anml	10647-18	Q8N9N2	Activating signal cointegrator 1 complex subunit 1	1.05191	1.07651	9.0874
Anml	9869-28	P19838	Nuclear factor NF-kappa-B p105 subunit	1.05188	1.08991	17.437
Anml	5110-84	P58400	Neurexin-1-beta	1.05176	1.07247	7.64847
Anml	11180-17	Q92922	SWI/SNF complex subunit SMARCC1	1.05159	1.0972	8.12745
Anml	8479-4	P09238	Stromelysin-2	1.05156	1.10466	13.1201
Anml	11174-8	Q9UPZ6	Thrombospondin type-1 domain-containing protein 7A	1.0515	1.10374	9.01839
Anml	19127-1	O14558	Heat shock protein beta-6	1.05139	1.09438	11.5176
Anml	10557-6	Q8N6K0	Testis-expressed sequence 29 protein	1.05137	1.09895	9.68535
Anml	17821-20	O60551	Glycylpeptide N-tetradecanoyltransferase 2	1.05137	1.06502	23.3479
Anml	11543-84	Q9UHB6	LIM domain and actin-binding protein 1	1.05116	1.0943	9.64603
Anml	19282-3	P51153	Ras-related protein Rab-13	1.05103	1.07512	14.7448
Anml	19496-1	Q9BXD5	N-acetylneuraminate lyase	1.051	1.072	6.91341
Anml	15472-16	Q86VZ4	Low-density lipoprotein receptor-related protein 11	1.05098	1.0751	7.52662
Anml	17721-82	O60861	Growth arrest-specific protein 7	1.05094	1.0752	7.99466
Anml	7880-9	P25786	Proteasome subunit alpha type-1	1.05091	1.07241	9.25281
Anml	12842-43	O60499	Syntaxin-10	1.05086	1.112	7.58036
Anml	4496-60	P39900	Macrophage metalloelastase	1.05081	1.0697	14.9824
Anml	4540-11	P45973	Chromobox protein homolog 5	1.05079	1.05933	9.77875
Anml	5404-53	O75509	Tumor necrosis factor receptor superfamily member 21	1.05078	1.08053	7.73402
Anml	9018-38	Q9P2E7	Protocadherin-10	1.05076	1.07564	11.5588
Anml	6925-26	Q9Y5X2	Sorting nexin-8	1.05076	1.05863	28.8724
Anml	2783-18	P16619	C-C motif chemokine 3-like 1	1.05065	1.07972	10.9162
Anml	18242-8	Q15506	Sperm surface protein Sp17	1.05062	1.1059	9.87546
Anml	9401-57	Q86V40	Metalloprotease TIKI1	1.05055	1.06882	10.5801
Anml	10847-1	Q6ZMC9	Sialic acid-binding Ig-like lectin 15	1.05032	1.07421	9.46276
Anml	3803-10	P28325	Cystatin-D	1.05026	1.09321	19.2257
Anml	5483-1	Q96B86	Repulsive guidance molecule A	1.05025	1.08307	7.53712
Anml	2723-9	Q9NZH6	Interleukin-37	1.05023	1.05965	17.0482
Anml	3495-15	P80162	C-X-C motif chemokine 6	1.05018	1.07227	18.1231
Anml	6961-14	Q6UXB1	Insulin growth factor-like family member 3	1.05015	1.10489	12.4155
Anml	14623-26	P55854	Small ubiquitin-related modifier 3	1.05002	1.06369	11.9043
Anml	4929-55	P04278	Sex hormone-binding globulin	1.05001	1.09472	17.3741
Anml	11110-4	Q4V9L6	Transmembrane protein 119	1.04999	1.10065	6.09069
Anml	4840-73	P09919	Granulocyte colony-stimulating factor	1.04975	1.08209	12.1142
Anml	7962-11	P0C7L1	Serine protease inhibitor Kazal-type 8	1.04972	1.08847	9.85014
Anml	4801-13	P22079	Lactoperoxidase	1.04969	1.07711	12.6465
Anml	17370-186	Q9NUJ1	Mycophenolic acid acyl-glucuronide esterase, mitochondrial	1.04948	1.02975	35.8143
Anml	2859-69	Q9BY41	Histone deacetylase 8	1.04927	1.09332	9.49231
Anml	5628-21	Q9NS98	Semaphorin-3G	1.04926	1.07934	10.2272
Anml	15587-20	P14207	Folate receptor beta	1.04922	1.08272	8.76483
Anml	18868-7	Q13185	Chromobox protein homolog 3	1.04905	1.07654	10.5161
Anml	18328-36	Q96C36	Pyrroline-5-carboxylate reductase 2	1.04898	1.07853	7.86935
Anml	17344-23	Q9UBI4	Stomatin-like protein 1	1.04895	1.09645	10.498
Anml	3858-5	P24666	Low molecular weight phosphotyrosine protein phosphatase	1.04892	1.06149	21.5563
Anml	7046-6	Q96LM9	Uncharacterized protein C20orf173	1.04892	1.07771	8.01628
Anml	3234-23	Q76M96	Coiled-coil domain-containing protein 80	1.04889	1.08257	10.1005
Anml	15447-45	Q00796	Sorbitol dehydrogenase	1.04886	1.08024	22.2606
Anml	6362-6	Q9H1Z8	Augurin	1.04881	1.09059	9.50718
Anml	16932-5	P49888	Estrogen sulfotransferase	1.0488	1.07585	6.14875
Anml	9182-3	Q07954	Low-density lipoprotein receptor-related protein 1, soluble	1.04875	1.08215	7.99823
Anml	11538-216	O95822	Malonyl-CoA decarboxylase, mitochondrial	1.04871	1.07522	8.01431
Anml	10438-19	P15509	Granulocyte-macrophage colony-stimulating factor receptor subunit alpha	1.04867	1.0763	5.93348
Anml	11486-26	Q15697	Zinc finger protein 174	1.04866	1.08144	7.51267
Anml	12546-1	P53814	Smoothelin	1.04866	1.06758	23.6204
Anml	7818-101	Q6ZN66	Guanylate-binding protein 6	1.04863	1.08332	10.0913
Anml	4468-21	Q9NRA0	Sphingosine kinase 2	1.04863	1.08896	6.13456
Anml	7191-32	Q14BN4	Sarcolemmal membrane-associated protein	1.04857	1.02316	30.4536
Anml	8893-29	P09874	Poly [ADP-ribose] polymerase 1	1.04847	1.06918	8.3189
Anml	12657-2	Q13630	GDP-L-fucose synthase	1.04837	1.08679	7.14752
Anml	11493-169	Q96FJ2	Dynein light chain 2, cytoplasmic	1.04836	1.07021	21.2755
Anml	6234-74	Q6UXI7	Vitrin	1.04833	1.07503	9.9065
Anml	16305-10	P55287	Cadherin-11	1.04827	1.09503	14.1543
Anml	11355-10	Q9GZV4	Eukaryotic translation initiation factor 5A-2	1.0481	1.04947	22.145
Anml	18306-1	O75781	Paralemmin-1	1.04806	1.0785	7.48612
Anml	9341-1	Q9GZP0	Platelet-derived growth factor D	1.04804	1.09891	9.58903
Anml	13720-95	P24158	Myeloblastin	1.04802	1.08603	10.73
Anml	3331-8	Q6NW40	RGM domain family member B	1.04798	1.08378	8.39768
Anml	11348-132	O15460	Prolyl 4-hydroxylase subunit alpha-2	1.04798	1.08726	5.42214
Anml	7980-72	Q9NY97	N-acetyllactosaminide beta-1,3-N-acetylglucosaminyltransferase 2	1.04794	1.06388	7.91378
Anml	9511-61	O95156	Neurexophilin-2	1.04792	1.08218	19.8628
Anml	12378-71	O15533	Tapasin	1.04777	1.0811	13.6547
Anml	10758-2	O60938	Keratocan	1.04769	1.08154	12.064
Anml	9853-3	P09913	Interferon-induced protein with tetratricopeptide repeats 2	1.04754	1.09143	9.55928
Anml	3484-60	P01019	Angiotensinogen	1.04736	1.08943	8.78358
Anml	3115-64	P28482	Mitogen-activated protein kinase 1	1.04722	1.098	23.6006
Anml	17766-5	P14598	Neutrophil cytosol factor 1	1.04713	1.07587	15.1058
Anml	14291-53	Q99490	Arf-GAP with GTPase, ANK repeat and PH domain-containing protein 2	1.04692	1.07776	15.0392
Anml	12684-5	Q9Y6U3	Adseverin	1.04683	1.06814	9.91968
Anml	17391-10	Q96I25	Splicing factor 45	1.04681	1.03571	27.1585
Anml	10675-223	Q9Y320	Thioredoxin-related transmembrane protein 2	1.04678	1.10813	17.8557
Anml	5609-92	Q7Z5A7	Protein FAM19A5	1.04668	1.06853	9.79569
Anml	18841-1	Q9UIV8	Serpin B13	1.04666	1.06329	11.8317
Anml	14151-4	P05161	Ubiquitin-like protein ISG15	1.04637	1.07148	12.8361
Anml	5060-62	Q9NZQ7	Programmed cell death 1 ligand 1	1.04634	1.07654	9.17645
Anml	5598-3	Q9H772	Gremlin-2	1.04633	1.07762	11.1958
Anml	6621-10	P04090	Prorelaxin H2	1.04625	1.08304	9.48193
Anml	6227-1	O43240	Kallikrein-10	1.04618	1.07097	13.1319
Anml	15606-19	P08727	Keratin, type I cytoskeletal 19	1.04613	1.10667	8.32619
Anml	15391-114	Q14393	Growth arrest-specific protein 6	1.04608	1.06233	9.22334
Anml	9959-60	Q9UK28	Transmembrane protein 59-like	1.04607	1.09412	6.67833
Anml	19602-36	P17535	Transcription factor jun-D	1.04606	1.07359	6.58347
Anml	2658-27	Q16288	NT-3 growth factor receptor	1.04585	1.07605	9.71078
Anml	8064-125	P15151	Poliovirus receptor	1.04581	1.0725	10.3527
Anml	15449-33	Q96H15	T-cell immunoglobulin and mucin domain-containing protein 4	1.0458	1.09179	11.1243
Anml	3346-72	Q96GD4	Aurora kinase B	1.04579	1.07789	9.48266
Anml	17393-13	P16219	Short-chain specific acyl-CoA dehydrogenase, mitochondrial	1.04578	1.08495	7.53164
Anml	8888-33	A6NGZ8	Small integral membrane protein 9	1.04577	1.08043	7.42118
Anml	17685-9	P06727	Apolipoprotein A-IV	1.04574	1.07857	10.0398
Anml	9216-100	O15031	Plexin-B2	1.0457	1.08089	8.86162
Anml	18401-18	Q96Q83	Alpha-ketoglutarate-dependent dioxygenase alkB homolog 3	1.04569	1.07526	18.6768
Anml	17172-19	P02808	Statherin	1.04564	1.07228	11.8841
Anml	10722-13	P43405	Tyrosine-protein kinase SYK	1.04556	1.09124	14.7668
Anml	6377-54	Q7Z4W2	Lysozyme-like protein 2	1.04552	1.06698	8.14216
Anml	11448-34	P51570	Galactokinase	1.04552	1.04197	31.8807
Anml	13098-93	O43915	Vascular endothelial growth factor D	1.04548	1.05882	10.5659
Anml	2636-10	P36941	Tumor necrosis factor receptor superfamily member 3	1.04544	1.06364	17.0112
Anml	9172-69	P22894	Neutrophil collagenase	1.04543	1.08507	8.6775
Anml	13665-35	Q06190	Serine/threonine-protein phosphatase 2A regulatory subunit B'' subunit alpha	1.04542	1.08609	7.57221
Anml	15627-83	P31749	RAC-alpha serine/threonine-protein kinase	1.0453	1.06818	27.9814
Anml	6520-87	P08493	Matrix Gla protein	1.04522	1.06337	11.0864
Anml	10608-9	P15515	Histatin-1	1.04517	1.06122	9.85217
Anml	11514-196	P13987	CD59 glycoprotein	1.0451	1.08423	9.17631
Anml	8900-28	Q92859	Neogenin	1.04498	1.07961	8.71686
Anml	11682-7	Q9H3M7	Thioredoxin-interacting protein	1.04489	1.07624	10.5413
Anml	8389-8	Q0VAA2	Leucine-rich repeat-containing protein 74A	1.04489	1.08076	8.0499
Anml	4962-52	Q49AH0	Cerebral dopamine neurotrophic factor	1.04487	1.08692	10.3514
Anml	12370-30	Q13790	Apolipoprotein F	1.04486	1.08512	12.6345
Anml	5798-3	P55957	BH3-interacting domain death agonist	1.04486	1.07212	12.7492
Anml	5476-66	P05129	Protein kinase C gamma type	1.04484	1.08847	7.2047
Anml	19639-53	P10997	Islet amyloid polypeptide	1.04483	1.0956	9.83063
Anml	4138-25	Q9NYY1	Interleukin-20	1.0448	1.07581	11.1058
Anml	11431-235	P46063	ATP-dependent DNA helicase Q1	1.0448	1.03244	19.2078
Anml	9877-28	P46109	Crk-like protein	1.04479	1.05351	20.7026
Anml	3049-61	P07477	Trypsin-1	1.04478	1.09579	14.5146
Anml	3445-53	Q13261	Interleukin-15 receptor subunit alpha	1.04476	1.05889	6.71068
Anml	13566-2	Q9NP77	RNA polymerase II subunit A C-terminal domain phosphatase SSU72	1.0447	1.09175	10.5136
Anml	16914-104	P08571	Monocyte differentiation antigen CD14, soluble	1.04469	1.06353	7.83343
Anml	8843-34	Q9Y2G1	Myelin regulatory factor	1.04464	1.09328	7.89421
Anml	17145-1	P05109, P06702	Protein S100-A8/A9 heterodimer	1.04463	1.06719	8.69548
Anml	7178-59	Q9NTK1	Protein DEPP	1.04457	1.08104	8.66149
Anml	14245-195	Q9UNH6	Sorting nexin-7	1.04448	1.08786	10.4361
Anml	19316-2	Q8IWL3	Iron-sulfur cluster co-chaperone protein HscB, mitochondrial	1.04443	1.08962	11.339
Anml	16902-17	P11279	Lysosome-associated membrane glycoprotein 1	1.04433	1.09321	8.2524
Anml	9867-23	O00757	Fructose-1,6-bisphosphatase isozyme 2	1.04426	1.08404	7.50871
Anml	11278-4	P13942	Collagen alpha-2(XI) chain	1.04426	1.03121	21.3521
Anml	5012-67	P00568	Adenylate kinase isoenzyme 1	1.04426	1.11949	24.5242
Anml	8044-90	P55808	Glycoprotein Xg	1.04425	1.08926	12.5532
Anml	11351-233	Q9H9Q4	Non-homologous end-joining factor 1	1.04425	1.07989	6.40102
Anml	7060-2	Q96HE7	ERO1-like protein alpha	1.04421	1.08201	5.65077
Anml	9234-8	Q9GZX9	Twisted gastrulation protein homolog 1	1.04421	1.07658	5.98026
Anml	14309-8	P31943	Heterogeneous nuclear ribonucleoprotein H	1.04413	1.0749	7.62269
Anml	8921-139	Q86U42	Polyadenylate-binding protein 2	1.04412	1.07646	11.7549
Anml	19374-72	P56278	Protein p13 MTCP-1	1.04392	1.07991	8.70888
Anml	15314-49	Q9Y696	Chloride intracellular channel protein 4	1.04386	1.07449	20.138
Anml	9297-12	Q7Z7M8	UDP-GlcNAc:betaGal beta-1,3-N-acetylglucosaminyltransferase 8	1.04384	1.0864	9.21078
Anml	2695-25	P16284	Platelet endothelial cell adhesion molecule	1.04377	1.07452	9.90791
Anml	6556-5	Q9UJA9	Ectonucleotide pyrophosphatase/phosphodiesterase family member 5	1.04368	1.09961	9.51656
Anml	5532-53	P11362	Fibroblast growth factor receptor 1	1.04363	1.10181	8.64216
Anml	12572-236	O43281	Embryonal Fyn-associated substrate	1.04363	1.07938	6.18095
Anml	2700-56	P07225	Vitamin K-dependent protein S	1.04353	1.08258	8.53749
Anml	15323-112	Q9H9G7	Protein argonaute-3	1.04348	1.07409	15.845
Anml	9786-310	P46695	Radiation-inducible immediate-early gene IEX-1	1.04346	1.07675	7.70028
Anml	2640-3	Q04912	Macrophage-stimulating protein receptor	1.04344	1.07209	10.5844
Anml	8971-9	Q9ULB1	Neurexin-1	1.04332	1.07769	9.18856
Anml	16802-31	Q9NX40	OCIA domain-containing protein 1	1.04326	1.08244	9.33494
Anml	17441-4	P09923	Intestinal-type alkaline phosphatase	1.0432	1.09178	7.39708
Anml	2826-53	Q92838	Ectodysplasin-A, secreted form	1.04317	1.0581	8.28907
Anml	3168-8	Q9UNA0	A disintegrin and metalloproteinase with thrombospondin motifs 5	1.04305	1.0666	5.41983
Anml	11103-24	P04792	Heat shock protein beta-1	1.04295	1.02307	31.7923
Anml	16617-14	P31944	Caspase-14	1.04292	1.06352	9.55318
Anml	5723-4	P51460	Insulin-like 3	1.04286	1.07655	10.3315
Anml	10582-36	Q9H5K3	Protein O-mannose kinase	1.04278	1.08424	11.3748
Anml	2838-53	Q9ULZ9	Matrix metalloproteinase-17	1.04277	1.06436	8.6217
Anml	8245-27	Q9UMF0	Intercellular adhesion molecule 5	1.04272	1.06421	7.75685
Anml	2515-14	O00451	GDNF family receptor alpha-2	1.04268	1.09088	8.55094
Anml	18864-7	P35030	Trypsin-3	1.04267	1.09053	16.6624
Anml	5065-8	Q01151	CD83 antigen	1.04266	1.08425	9.8057
Anml	5229-90	P20839	Inosine-5'-monophosphate dehydrogenase 1	1.04257	1.05945	18.2792
Anml	5252-33	Q9HCR9	Dual 3',5'-cyclic-AMP and -GMP phosphodiesterase 11A	1.04257	1.02365	28.5892
Anml	5656-53	P21128	Poly(U)-specific endoribonuclease	1.04254	1.08654	9.05755
Anml	15503-15	O00292	Left-right determination factor 2	1.04253	1.09642	10.4
Anml	7050-5	Q7Z3B1	Neuronal growth regulator 1	1.04251	1.07612	7.66649
Anml	9372-157	O60487	Myelin protein zero-like protein 2	1.04237	1.0879	10.5433
Anml	18337-4	O60547	GDP-mannose 4,6 dehydratase	1.04229	1.08989	16.3565
Anml	5452-71	P07306	Asialoglycoprotein receptor 1	1.04224	1.08028	12.508
Anml	11177-16	P13647	Keratin, type II cytoskeletal 5	1.04224	1.10761	12.3293
Anml	19310-81	O14579	Coatomer subunit epsilon	1.04223	1.07949	11.3679
Anml	3894-15	Q9UJ70	N-acetyl-D-glucosamine kinase	1.04215	1.04828	13.1978
Anml	18291-8	P38936	Cyclin-dependent kinase inhibitor 1	1.042	1.0552	9.43725
Anml	12001-7	Q07157	Tight junction protein ZO-1	1.04181	1.08518	8.94963
Anml	12616-45	Q9UHY1	Nuclear receptor-binding protein	1.04177	1.07481	9.26438
Anml	6447-73	P26022	Pentraxin-related protein PTX3	1.04175	1.06366	5.97879
Anml	12861-13	Q9NYL9	Tropomodulin-3	1.04175	1.06643	20.111
Anml	2962-50	P12272	Parathyroid hormone-related protein	1.04168	1.07534	7.01962
Anml	12975-11	P35900	Keratin, type I cytoskeletal 20	1.0416	1.13464	18.1655
Anml	13620-10	O43681	ATPase ASNA1	1.04132	1.06769	5.7473
Anml	5106-52	Q04721	Neurogenic locus notch homolog protein 2	1.04131	1.06643	7.72494
Anml	8963-8	Q9UEU0	Vesicle transport through interaction with t-SNAREs homolog 1B	1.04123	1.06712	19.6433
Anml	4158-54	P00749	Urokinase-type plasminogen activator	1.0412	1.07567	7.77526
Anml	14136-234	Q9NPY3	Complement component C1q receptor	1.04117	1.07074	9.62341
Anml	9310-2	P10966	T-cell surface glycoprotein CD8 beta chain	1.04114	1.05525	10.8952
Anml	18922-27	P34810	Macrosialin	1.04107	1.08202	16.359
Anml	12591-27	O60890	Oligophrenin-1	1.04107	1.06228	38.9051
Anml	8814-33	Q6NUJ1	Proactivator polypeptide-like 1	1.04106	1.10886	11.2465
Anml	10561-5	Q96LB9	Peptidoglycan recognition protein 3	1.04102	1.08024	9.68932
Anml	17495-141	Q9NTG7	NAD-dependent protein deacetylase sirtuin-3, mitochondrial	1.04099	1.064	7.54051
Anml	12986-12	Q9NUP9	Protein lin-7 homolog C	1.04097	1.0752	18.3124
Anml	14043-12	Q15075	Early endosome antigen 1	1.04096	1.0654	8.66672
Anml	9971-5	Q7Z408	CUB and sushi domain-containing protein 2	1.04095	1.07119	8.2818
Anml	3855-56	Q06830	Peroxiredoxin-1	1.04093	1.052	17.7762
Anml	12449-16	O43447	Peptidyl-prolyl cis-trans isomerase H	1.04093	1.0345	21.1783
Anml	10817-26	Q6UXN7	TOMM20-like protein 1	1.04082	1.08131	14.1743
Anml	18907-97	P43629	Killer cell immunoglobulin-like receptor 3DL1	1.0408	1.08668	10.7716
Anml	12457-10	Q9BV57	1,2-dihydroxy-3-keto-5-methylthiopentene dioxygenase	1.04075	1.06466	9.7599
Anml	8006-12	Q9NXW2	DnaJ homolog subfamily B member 12	1.04074	1.08761	9.1493
Anml	2475-1	P10721	Mast/stem cell growth factor receptor Kit	1.04069	1.09996	11.3819
Anml	13578-98	O94929	Actin-binding LIM protein 3	1.04048	1.09854	15.4343
Anml	10447-18	Q9H361	Polyadenylate-binding protein 3	1.04046	1.06602	11.2293
Anml	14131-37	P52799	Ephrin-B2	1.04041	1.07022	9.41428
Anml	9839-148	P58753	Toll/interleukin-1 receptor domain-containing adapter protein	1.04038	1.07275	24.0057
Anml	14054-17	Q13261	Interleukin-15 receptor subunit alpha	1.04035	1.0802	9.29137
Anml	8894-80	Q99729	Heterogeneous nuclear ribonucleoprotein A/B	1.04028	1.07358	8.08818
Anml	7773-20	P43627	Killer cell immunoglobulin-like receptor 2DL2	1.04026	1.09741	9.12186
Anml	9171-11	P50461	Cysteine and glycine-rich protein 3	1.04024	1.07108	13.0482
Anml	2889-37	Q16619	Cardiotrophin-1	1.04013	1.08481	6.06884
Anml	7096-30	Q96DB5	Regulator of microtubule dynamics protein 1	1.04003	1.05637	17.4492
Anml	6039-24	P24387	Corticotropin-releasing factor-binding protein	1.04002	1.06121	8.76473
Anml	8274-64	O15400	Syntaxin-7	1.03991	1.08564	11.5138
Anml	3122-6	Q9NR28	Diablo homolog, mitochondrial	1.03991	1.08396	7.73068
Anml	15298-199	Q8TDF5	Neuropilin and tolloid-like protein 1	1.03987	1.07511	8.40013
Anml	19616-100	Q9BUP0	EF-hand domain-containing protein D1	1.03987	1.07483	6.06002
Anml	12352-70	Q96B67	Arrestin domain-containing protein 3	1.03983	1.10253	11.8512
Anml	9045-3	O14975	Very long-chain acyl-CoA synthetase	1.03983	1.06397	9.6644
Anml	11142-11	O95841	Angiopoietin-related protein 1	1.03977	1.0726	8.98703
Anml	13937-75	Q86VP6	Cullin-associated NEDD8-dissociated protein 1	1.03973	1.07859	16.9657
Anml	6020-52	O95399	Urotensin-2	1.0397	1.08484	12.1135
Anml	8305-18	Q8IWU5	Extracellular sulfatase Sulf-2	1.03969	1.07624	6.0714
Anml	7766-25	Q12836	Zona pellucida sperm-binding protein 4	1.03966	1.06573	6.34207
Anml	9229-9	P40313	Chymotrypsin-like protease CTRL-1	1.03965	1.09994	10.2432
Anml	17346-61	Q8NFU4	Follicular dendritic cell secreted peptide	1.03952	1.082	8.90259
Anml	7748-11	P19404	NADH dehydrogenase [ubiquinone] flavoprotein 2, mitochondrial	1.03948	1.05677	12.5266
Anml	13055-53	A5PKW4	PH and SEC7 domain-containing protein 1	1.03948	1.06967	12.1074
Anml	4976-57	P46108	Adapter molecule crk	1.03947	1.06265	9.02613
Anml	16916-19	Q9H5Y7	SLIT and NTRK-like protein 6	1.03944	1.0715	7.26119
Anml	8360-169	O76036	Natural cytotoxicity triggering receptor 1	1.03944	1.07283	8.63382
Anml	15480-2	O95498	Vascular non-inflammatory molecule 2	1.03943	1.06678	10.9311
Anml	3296-92	Q02246	Contactin-2	1.03942	1.08236	10.8042
Anml	11592-1	Q15717	ELAV-like protein 1	1.03939	1.07573	9.91966
Anml	18901-26	P0DMV9	Heat shock 70 kDa protein 1B	1.03939	1.08384	13.7352
Anml	5015-15	Q13093	Platelet-activating factor acetylhydrolase	1.03925	1.099	12.6051
Anml	5078-82	O15197	Ephrin type-B receptor 6	1.03925	1.06974	7.12598
Anml	9576-58	P50219	Motor neuron and pancreas homeobox protein 1	1.03895	1.08548	6.29044
Anml	12560-9	Q8TCD5	5'(3')-deoxyribonucleotidase, cytosolic type	1.03894	1.09727	11.4609
Anml	6168-11	P04637	Cellular tumor antigen p53 R175H mutant	1.03888	1.07721	7.31809
Anml	2443-10	P55075	Fibroblast growth factor 8 isoform B	1.03883	1.05079	9.13778
Anml	4543-65	Q86Y22	Collagen alpha-1(XXIII) chain	1.03881	1.03131	15.0813
Anml	10630-5	Q9BUP3	Oxidoreductase HTATIP2	1.03877	1.05918	9.96143
Anml	18289-16	Q16663	C-C motif chemokine 15	1.03876	1.07241	8.9505
Anml	15626-223	P98160	Basement membrane-specific heparan sulfate proteoglycan core protein	1.03872	1.08355	7.28575
Anml	9581-4	O94906	Pre-mRNA-processing factor 6	1.03872	1.0893	9.82708
Anml	19365-11	O15382	Branched-chain-amino-acid aminotransferase, mitochondrial	1.03861	1.04614	30.6008
Anml	13436-54	P56270	Myc-associated zinc finger protein	1.03852	1.08547	8.60264
Anml	7852-9	Q9H2K0	Translation initiation factor IF-3, mitochondrial	1.03846	1.05364	41.2082
Anml	11429-80	P07910	Heterogeneous nuclear ribonucleoproteins C1/C2	1.03841	1.06778	7.27491
Anml	8304-50	O00300	Tumor necrosis factor receptor superfamily member 11B	1.03839	1.05603	10.9287
Anml	4915-64	P69905, P68871	Hemoglobin	1.03838	1.04673	31.311
Anml	19635-69	Q14314	Fibroleukin	1.03832	1.05594	7.54082
Anml	11325-8	P78543	Protein BTG2	1.03832	1.07422	9.02834
Anml	7994-41	Q86YB8	ERO1-like protein beta	1.03829	1.0851	10.249
Anml	8653-132	Q9NNZ3	DnaJ homolog subfamily C member 4	1.03827	1.09288	12.1975
Anml	8606-39	Q14956	Transmembrane glycoprotein NMB	1.03825	1.08524	11.1409
Anml	3421-54	P32971	Tumor necrosis factor ligand superfamily member 8	1.03823	1.06075	6.34525
Anml	12988-49	Q01844	RNA-binding protein EWS	1.03817	1.05846	10.4828
Anml	14615-46	Q9BYR9	Keratin-associated protein 2-4	1.03817	1.07974	12.3865
Anml	2665-26	Q02223	Tumor necrosis factor receptor superfamily member 17	1.0381	1.06259	9.46416
Anml	4314-12	Q9H773	dCTP pyrophosphatase 1	1.03795	1.06278	11.235
Anml	7841-84	Q96AP7	Endothelial cell-selective adhesion molecule	1.0379	1.06823	8.04423
Anml	7092-7	Q8N807	Protein disulfide-isomerase-like protein of the testis	1.03788	1.06658	5.65925
Anml	14254-27	P29074	Tyrosine-protein phosphatase non-receptor type 4	1.03783	1.09165	9.00921
Anml	14106-46	P52306	Rap1 GTPase-GDP dissociation stimulator 1	1.03781	1.05542	6.95841
Anml	17777-31	Q96GA7	Serine dehydratase-like	1.03777	1.0637	10.1941
Anml	16299-13	Q495A1	T-cell immunoreceptor with Ig and ITIM domains	1.03773	1.09403	12.6055
Anml	9416-77	P14384	Carboxypeptidase M	1.03768	1.07399	10.2062
Anml	18458-4	Q9H7Z7	Prostaglandin E synthase 2	1.03767	1.0567	14.3165
Anml	6899-37	Q9H0N5	Pterin-4-alpha-carbinolamine dehydratase 2	1.03766	1.06922	18.149
Anml	5542-22	O14786	Neuropilin-1	1.03764	1.07368	9.58685
Anml	11369-23	P11766	Alcohol dehydrogenase class-3	1.03763	1.04182	22.1915
Anml	6527-1	Q7L0X0	TLR4 interactor with leucine rich repeats	1.03763	1.06345	9.87104
Anml	17209-27	O00204	Sulfotransferase family cytosolic 2B member 1	1.03762	1.04941	9.0173
Anml	10041-3	P41235	Hepatocyte nuclear factor 4-alpha	1.0376	1.07927	9.50137
Anml	18877-15	Q99439	Calponin-2	1.03759	1.05946	17.6661
Anml	2834-54	O60259	Kallikrein-8	1.03757	1.08647	10.9889
Anml	13990-1	P11498	Pyruvate carboxylase, mitochondrial	1.03755	1.07536	7.52555
Anml	4301-58	P04183	Thymidine kinase, cytosolic	1.03741	1.1047	10.0856
Anml	18859-7	O60516	Eukaryotic translation initiation factor 4E-binding protein 3	1.03737	1.06932	7.76431
Anml	3554-24	Q15848	Adiponectin	1.03733	1.08281	14.1031
Anml	10003-15	P51814	Zinc finger protein 41	1.03733	1.07511	6.72999
Anml	18181-2	Q9Y5U2	Protein TSSC4	1.0373	1.06489	14.2944
Anml	6081-52	Q9UKZ9	Procollagen C-endopeptidase enhancer 2	1.03718	1.06815	8.84088
Anml	9176-3	P15941	Mucin-1	1.03713	1.05822	7.12094
Anml	12818-159	Q15849	Urea transporter 2	1.03713	1.06083	8.84214
Anml	15417-3	P36952	Serpin B5	1.03705	1.06999	9.76719
Anml	8956-96	Q96GP6	Scavenger receptor class F member 2	1.03703	1.06761	9.38446
Anml	19361-78	O15232	Matrilin-3	1.03697	1.0748	11.417
Anml	6366-38	Q96J42	Thioredoxin domain-containing protein 15	1.03694	1.04359	19.271
Anml	7795-14	Q07444	NKG2-E type II integral membrane protein	1.03694	1.0637	8.89349
Anml	19614-8	P20061	Transcobalamin-1	1.03692	1.03466	15.1815
Anml	4430-44	Q9BWP8	Collectin-11	1.03686	1.04758	12.4913
Anml	9359-9	Q6UY11	Protein delta homolog 2	1.03684	1.0807	8.82532
Anml	5879-51	Q13561	Dynactin subunit 2	1.03672	1.06647	8.97438
Anml	19356-20	Q6ZVM7	TOM1-like protein 2	1.0367	1.09654	11.1536
Anml	19129-15	Q2M296	Methenyltetrahydrofolate synthase domain-containing protein	1.03668	1.0712	11.1333
Anml	17384-110	P08237	ATP-dependent 6-phosphofructokinase, muscle type	1.03664	1.11164	14.4628
Anml	10001-7	P04049	RAF proto-oncogene serine/threonine-protein kinase	1.03662	1.09967	6.71622
Anml	4775-34	P06396	Gelsolin	1.03662	1.08335	11.6651
Anml	7939-1	A1A4F0	Putative uncharacterized protein PQLC2L	1.03657	1.0677	9.07812
Anml	6378-2	Q86SI9	Protein CEI	1.03657	1.11278	13.8048
Anml	7258-5	P13727	Bone marrow proteoglycan	1.03654	1.07308	7.71656
Anml	4908-6	P17813	Endoglin	1.03652	1.06633	10.2425
Anml	9730-22	Q8N2G8	GH3 domain-containing protein	1.03642	1.09558	9.15913
Anml	5630-48	Q9UGN4	CMRF35-like molecule 8	1.03638	1.06366	9.02147
Anml	17823-40	P62316	Small nuclear ribonucleoprotein Sm D2	1.03631	1.06878	11.804
Anml	9484-75	Q14126	Desmoglein-2	1.0363	1.04831	9.3088
Anml	12623-84	Q92833	Protein Jumonji	1.03629	1.06197	7.53721
Anml	10521-10	Q9BRK3	Matrix-remodeling-associated protein 8	1.03629	1.06659	8.5327
Anml	13932-45	Q14155	Rho guanine nucleotide exchange factor 7	1.03627	1.07254	8.23296
Anml	13429-3	Q9H1F0	WAP four-disulfide core domain protein 10A	1.03624	1.05954	6.68054
Anml	2948-58	P10912	Growth hormone receptor	1.03623	1.0694	10.0969
Anml	8017-23	Q96CU9	FAD-dependent oxidoreductase domain-containing protein 1	1.03619	1.0483	12.9706
Anml	5638-23	Q8NBJ5	Procollagen galactosyltransferase 1	1.03614	1.03315	15.2419
Anml	15644-1	P43251	Biotinidase	1.03613	1.08824	7.6718
Anml	17331-138	Q96MU8	Kremen protein 1	1.03611	1.052	7.42442
Anml	16882-27	Q9NRX4	14 kDa phosphohistidine phosphatase	1.03609	1.06696	14.6357
Anml	13131-5	P19367	Hexokinase-1	1.03605	1.07259	9.7931
Anml	18871-24	Q9BQI0	Allograft inflammatory factor 1-like	1.03594	1.08098	11.4033
Anml	14009-65	P21580	Tumor necrosis factor alpha-induced protein 3	1.03594	1.08922	10.3962
Anml	13748-4	P80075	C-C motif chemokine 8	1.03594	1.07089	7.60696
Anml	17799-9	O95336	6-phosphogluconolactonase	1.03593	1.05872	12.3808
Anml	9256-78	Q15818	Neuronal pentraxin-1	1.03589	1.06553	7.87837
Anml	2778-10	Q9GZX6	Interleukin-22	1.03579	1.0665	10.0266
Anml	19247-1	P51668	Ubiquitin-conjugating enzyme E2 D1	1.03577	1.08539	10.3949
Anml	3457-57	Q15063	Periostin	1.03561	1.06975	12.7966
Anml	5272-55	P29353	SHC-transforming protein 1	1.0356	1.07558	13.7636
Anml	11383-41	P08729	Keratin, type II cytoskeletal 7	1.0356	1.1007	9.13883
Anml	6994-19	Q9UK00	Uncharacterized protein C3orf18	1.03554	1.0684	8.09426
Anml	14047-78	P23560	Brain-derived neurotrophic factor	1.03546	1.024	30.129
Anml	18187-16	P45381	Aspartoacylase	1.03546	1.0705	7.36554
Anml	17419-17	Q9UGI8	Testin	1.03543	1.06688	7.62645
Anml	9271-101	Q13586	Stromal interaction molecule 1	1.03543	1.07906	9.42427
Anml	9028-5	Q9NVV4	Poly(A) RNA polymerase, mitochondrial	1.03535	1.07661	8.20207
Anml	19294-26	Q9P021	Cysteine-rich PDZ-binding protein	1.03535	1.0558	9.85013
Anml	10572-65	O60676	Cystatin-8	1.03532	1.0708	9.8284
Anml	5028-59	Q86VB7	Scavenger receptor cysteine-rich type 1 protein M130	1.03532	1.07414	10.0685
Anml	11215-6	P55291	Cadherin-15	1.03532	1.06371	13.4877
Anml	4258-15	Q9UQ80	Proliferation-associated protein 2G4	1.03528	1.03919	22.3768
Anml	2605-49	P28908	Tumor necrosis factor receptor superfamily member 8	1.03525	1.07334	11.0037
Anml	4469-78	Q7LFX5	Carbohydrate sulfotransferase 15	1.03518	1.05176	9.15386
Anml	7201-5	Q9H1K1	Iron-sulfur cluster assembly enzyme ISCU, mitochondrial	1.03517	1.07481	7.28718
Anml	11342-59	Q6UX71	Plexin domain-containing protein 2	1.03512	1.06135	23.5401
Anml	2631-50	Q08334	Interleukin-10 receptor subunit beta	1.03511	1.06819	7.53936
Anml	15336-7	Q8WWX9	Selenoprotein M	1.03508	1.07872	10.7944
Anml	12484-67	P48739	Phosphatidylinositol transfer protein beta isoform	1.03503	1.05375	8.67831
Anml	8368-102	P20333	Tumor necrosis factor receptor superfamily member 1B	1.03502	1.07739	8.1577
Anml	10064-12	O75884	Putative hydrolase RBBP9	1.03486	1.07756	4.68943
Anml	5340-24	Q92851	Caspase-10	1.03485	1.07175	5.07196
Anml	18380-78	P02768	Serum albumin	1.03483	1.07861	7.19877
Anml	14070-56	Q15811	Intersectin-1	1.03479	1.07647	6.62349
Anml	15670-15	Q7Z5L3	Complement C1q-like protein 2	1.03464	1.07054	7.704
Anml	3387-1	O75914	Serine/threonine-protein kinase PAK 3	1.03462	1.0536	12.1527
Anml	14060-67	Q15080	Neutrophil cytosol factor 4	1.03457	1.02249	18.7226
Anml	2649-77	P32942	Intercellular adhesion molecule 3	1.03456	1.05135	7.44323
Anml	12501-10	O75347	Tubulin-specific chaperone A	1.03454	1.08722	10.3325
Anml	2860-19	P52292	Importin subunit alpha-1	1.03454	1.04581	11.067
Anml	9337-43	P20366	Protachykinin-1	1.03454	1.08995	13.6634
Anml	17673-34	Q9Y2D0	Carbonic anhydrase 5B, mitochondrial	1.03451	1.08712	8.49153
Anml	16854-17	Q9Y4Z0	U6 snRNA-associated Sm-like protein LSm4	1.03437	1.07213	8.2779
Anml	3723-1	P16860	Brain natriuretic peptide 32	1.03435	1.09053	11.355
Anml	4862-63	Q13873	Bone morphogenetic protein receptor type-2	1.03429	1.06045	4.74372
Anml	9044-1	Q8WYK1	Contactin-associated protein-like 5	1.03428	1.0885	7.04865
Anml	9997-12	Q92575	UBX domain-containing protein 4	1.0342	1.06826	22.3608
Anml	9317-4	Q8N386	Leucine-rich repeat-containing protein 25	1.03416	1.0717	11.4924
Anml	3423-59	P23946	Chymase	1.03411	1.07253	7.76838
Anml	11633-89	O95433	Activator of 90 kDa heat shock protein ATPase homolog 1	1.0341	1.03198	11.108
Anml	17490-4	Q9H299	SH3 domain-binding glutamic acid-rich-like protein 3	1.03409	1.06145	17.0086
Anml	6625-31	Q8NBU5	ATPase family AAA domain-containing protein 1	1.03407	1.05722	7.89242
Anml	7850-1	Q96KJ9	Cytochrome c oxidase subunit 4 isoform 2, mitochondrial	1.03407	1.05606	9.71048
Anml	18399-1	O43687	A-kinase anchor protein 7 isoforms alpha and beta	1.03404	1.06328	8.63244
Anml	5111-15	Q9HDB5	Neurexin-3-beta	1.034	1.07099	9.76015
Anml	5494-52	P62306	Small nuclear ribonucleoprotein F	1.034	1.05939	6.16503
Anml	14260-112	Q7Z628	Neuroepithelial cell-transforming gene 1 protein	1.03396	1.09121	8.51832
Anml	15608-5	P23443	Ribosomal protein S6 kinase beta-1	1.03393	1.06676	5.47945
Anml	12580-7	P28074	Proteasome subunit beta type-5	1.03393	1.06187	7.60273
Anml	10546-2	Q8WU66	Thrombospondin-type laminin G domain and EAR repeat-containing protein	1.03391	1.05375	9.02467
Anml	17436-193	P78368	Casein kinase I isoform gamma-2	1.03388	1.05188	27.0726
Anml	16302-11	Q96DR5	BPI fold-containing family A member 2	1.03385	1.08403	9.41007
Anml	12663-1	Q16762	Thiosulfate sulfurtransferase	1.03383	1.06505	12.6443
Anml	10089-7	O95671	N-acetylserotonin O-methyltransferase-like protein	1.03382	1.06432	10.649
Anml	11872-9	Q9Y5G3	Protocadherin gamma-B1	1.03381	1.08599	7.23471
Anml	11456-2	Q96LZ2	Melanoma-associated antigen B10	1.0338	1.08314	10.1657
Anml	12993-21	Q8TAT6	Nuclear protein localization protein 4 homolog	1.03379	1.06727	30.2336
Anml	4250-23	Q9UNZ2	NSFL1 cofactor p47	1.03375	1.0514	17.0705
Anml	19180-38	Q9UBP9	PTB domain-containing engulfment adapter protein 1	1.03373	1.06387	12.1599
Anml	12583-77	P10398	Serine/threonine-protein kinase A-Raf	1.03369	1.08291	12.8538
Anml	13066-42	Q6P2E9	Enhancer of mRNA-decapping protein 4	1.03363	1.08563	7.82724
Anml	12538-19	P49802	Regulator of G-protein signaling 7	1.03363	1.07809	10.9689
Anml	18282-1	P61952	Guanine nucleotide-binding protein G(I)/G(S)/G(O) subunit gamma-11	1.03362	1.06157	8.79784
Anml	13377-3	Q8N8Q1	Cytochrome b561 domain-containing protein 1	1.03352	1.06618	7.28096
Anml	17364-8	P08579	U2 small nuclear ribonucleoprotein B''	1.03345	1.05544	17.1067
Anml	16587-1	P05814	Beta-casein	1.03343	0.994924	26.5819
Anml	9378-6	Q8N539	Fibrinogen C domain-containing protein 1	1.03341	1.07541	6.38788
Anml	13583-19	O14727	Apoptotic protease-activating factor 1	1.03341	1.06679	13.0139
Anml	3003-29	O14931	Natural cytotoxicity triggering receptor 3	1.03329	1.04553	7.91942
Anml	5765-53	Q5J5C9	Beta-defensin 121	1.03316	1.05801	9.95489
Anml	12534-10	Q13137	Calcium-binding and coiled-coil domain-containing protein 2	1.03315	1.06278	8.92377
Anml	12707-26	Q14195	Dihydropyrimidinase-related protein 3	1.03306	1.03284	15.3868
Anml	18226-148	P20674	Cytochrome c oxidase subunit 5A, mitochondrial	1.03302	1.0261	38.0449
Anml	4254-6	Q8IVD9	NudC domain-containing protein 3	1.03297	1.05694	8.25318
Anml	12452-32	Q86Y97	Histone-lysine N-methyltransferase SUV420H2	1.03294	1.08007	6.02658
Anml	15434-5	Q13519	Prepronociceptin	1.03289	1.0733	6.50849
Anml	7628-40	Q96HD1	Cysteine-rich with EGF-like domain protein 1	1.03287	1.07645	8.70982
Anml	5020-50	P00558	Phosphoglycerate kinase 1	1.03283	1.06639	13.9254
Anml	16748-1	P12645	Bone morphogenetic protein 3	1.03281	1.05822	7.6522
Anml	19555-1	P61956	Small ubiquitin-related modifier 2	1.03276	1.09312	14.9371
Anml	7763-25	P55287	Cadherin-11	1.03274	1.04714	8.79548
Anml	18435-40	Q14CS0	UBX domain-containing protein 2B	1.03266	1.03426	14.1251
Anml	2611-72	Q06418	Tyrosine-protein kinase receptor TYRO3	1.03255	1.08375	7.65838
Anml	8249-124	Q9UM73	ALK tyrosine kinase receptor	1.03253	1.06466	6.35131
Anml	12357-41	O95721	Synaptosomal-associated protein 29	1.03251	1.10056	9.82448
Anml	15686-49	P55103	Inhibin beta C chain	1.03228	1.06371	10.7436
Anml	9568-289	Q8WWV6	High affinity immunoglobulin alpha and immunoglobulin mu Fc receptor	1.03214	1.0752	8.98777
Anml	12384-92	Q9H9Q2	COP9 signalosome complex subunit 7b	1.0321	1.06593	10.2696
Anml	11161-5	Q8N0X7	Spartin	1.03206	1.07291	13.6542
Anml	7019-13	O75326	Semaphorin-7A	1.03202	1.0527	11.507
Anml	14133-93	P27930	Interleukin-1 receptor type 2	1.03194	1.05098	8.31215
Anml	13042-7	Q16322	Potassium voltage-gated channel subfamily A member 10	1.03183	1.05884	6.308
Anml	19392-6	O94760	N(G),N(G)-dimethylarginine dimethylaminohydrolase 1	1.03182	1.07555	8.78447
Anml	9873-17	P11474	Steroid hormone receptor ERR1	1.03179	1.05114	4.55176
Anml	8298-8	Q8WWF3	Serine-rich single-pass membrane protein 1	1.03178	1.05843	24.5561
Anml	16859-100	Q9Y371	Endophilin-B1	1.03173	1.06314	6.23458
Anml	15613-16	P16233	Pancreatic triacylglycerol lipase	1.03169	1.08056	19.8914
Anml	18302-204	Q9H900	Protein zwilch homolog	1.03168	1.08284	10.5826
Anml	8024-64	O60704	Protein-tyrosine sulfotransferase 2	1.03161	1.08682	6.49883
Anml	6923-1	O00469	Procollagen-lysine,2-oxoglutarate 5-dioxygenase 2	1.03158	1.04807	19.9074
Anml	14655-1	Q9NVM6	DnaJ homolog subfamily C member 17	1.03158	1.06546	11.2872
Anml	12724-81	Q14011	Cold-inducible RNA-binding protein	1.03157	1.0504	17.9805
Anml	11380-84	Q9BX46	RNA-binding protein 24	1.03147	1.0461	9.96916
Anml	4437-56	O75356	Ectonucleoside triphosphate diphosphohydrolase 5	1.03146	1.08477	9.39773
Anml	7242-14	Q8IW00	V-set and transmembrane domain-containing protein 4	1.03137	1.06145	8.25442
Anml	5008-51	P04179	Superoxide dismutase [Mn], mitochondrial	1.03131	1.05935	6.37289
Anml	14019-73	Q92817	Envoplakin	1.0313	1.05169	5.68035
Anml	3352-80	P23280	Carbonic anhydrase 6	1.03129	1.07597	12.9064
Anml	5002-76	P50281	Matrix metalloproteinase-14	1.03127	1.10292	10.8765
Anml	11241-8	P04424	Argininosuccinate lyase	1.03119	1.06459	19.7353
Anml	15486-126	P19801	Amiloride-sensitive amine oxidase [copper-containing]	1.03117	1.05953	16.3365
Anml	6940-18	Q9HDC5	Junctophilin-1	1.03116	1.0592	5.97676
Anml	12612-37	P20618	Proteasome subunit beta type-1	1.03111	1.07449	10.7656
Anml	8307-47	Q9H3H3	UPF0696 protein C11orf68	1.0311	1.04315	21.3427
Anml	9207-60	O95825	Quinone oxidoreductase-like protein 1	1.03107	1.11155	17.3779
Anml	7713-102	Q06787	Fragile X mental retardation protein 1	1.03105	1.06118	14.201
Anml	8664-36	Q504Y2	Extracellular tyrosine-protein kinase PKDCC	1.03104	1.06685	8.83396
Anml	3235-50	Q8TEU8	WAP, Kazal, immunoglobulin, Kunitz and NTR domain-containing protein 2	1.03096	1.0804	8.71657
Anml	5026-66	P23396	40S ribosomal protein S3	1.03095	1.07279	6.34565
Anml	17761-2	Q9UKK9	ADP-sugar pyrophosphatase	1.03092	1.05475	6.90471
Anml	14633-26	Q8NFB2	Transmembrane protein 185A	1.03086	1.07174	7.96065
Anml	3837-6	P43403	Tyrosine-protein kinase ZAP-70	1.03086	1.05991	9.76305
Anml	7934-11	Q9ULP0	Protein NDRG4	1.03084	1.06631	7.10552
Anml	11656-110	Q9UI08	Ena/VASP-like protein	1.03079	1.06767	8.97048
Anml	7110-2	Q9UBS4	DnaJ homolog subfamily B member 11	1.03075	1.06484	8.07554
Anml	7976-19	Q9P0K9	DOMON domain-containing protein FRRS1L	1.03069	1.05468	6.57505
Anml	13934-3	O15068	Guanine nucleotide exchange factor DBS	1.03066	1.08564	7.40514
Anml	9607-39	Q6MZM9	Proline-rich protein 27	1.03066	1.06856	8.03604
Anml	10535-25	Q02221	Cytochrome c oxidase subunit 6A2, mitochondrial	1.03065	1.06757	12.2583
Anml	7784-1	P01042	Kininogen-1	1.0306	1.07417	10.0724
Anml	19504-22	P23919	Thymidylate kinase	1.03057	1.0238	20.9832
Anml	16818-200	Q9H5V8	CUB domain-containing protein 1	1.0305	1.0503	12.0084
Anml	5352-11	Q92956	Tumor necrosis factor receptor superfamily member 14	1.03047	1.07854	7.56648
Anml	5691-2	Q9H0B8	Cysteine-rich secretory protein LCCL domain-containing 2	1.0304	1.02179	32.9353
Anml	10011-65	Q01968	Inositol polyphosphate 5-phosphatase OCRL-1	1.03038	1.07669	7.81192
Anml	12540-25	P84095	Rho-related GTP-binding protein RhoG	1.03036	1.06494	6.53161
Anml	9082-25	Q5TEA6	Protein sel-1 homolog 2	1.03035	1.06977	8.60221
Anml	6444-15	Q16557	Pregnancy-specific beta-1-glycoprotein 3	1.03029	1.07429	8.90464
Anml	3324-51	Q9HBG7	T-lymphocyte surface antigen Ly-9	1.03028	1.04574	10.1331
Anml	18899-82	Q9Y3E1	Hepatoma-derived growth factor-related protein 3	1.03027	1.06872	8.26608
Anml	2637-77	P22897	Macrophage mannose receptor 1	1.03026	1.052	10.7389
Anml	3317-33	O43464	Serine protease HTRA2, mitochondrial	1.03025	1.06459	11.7488
Anml	16607-78	P06396	Gelsolin	1.03023	1.05642	7.43058
Anml	18890-227	P02675	Fibrinogen beta chain	1.0302	1.04774	7.52812
Anml	10637-50	Q6UXG2	UPF0577 protein KIAA1324	1.0302	1.06	8.6464
Anml	3506-49	P01374, Q06643	Lymphotoxin alpha2:beta1	1.03018	1.08326	12.2003
Anml	5358-3	Q99983	Osteomodulin	1.03016	1.03098	20.0748
Anml	10627-87	Q06481	Amyloid-like protein 2	1.03013	1.07551	8.21096
Anml	15612-5	Q9HAP6	Protein lin-7 homolog B	1.03012	1.06062	12.3631
Anml	2952-75	P05019	Insulin-like growth factor I	1.03012	1.07874	10.9556
Anml	16865-62	Q92804	TATA-binding protein-associated factor 2N	1.0301	1.05914	13.6792
Anml	15580-2	Q15375	Ephrin type-A receptor 7	1.03009	1.06454	7.5
Anml	2737-22	P48745	Protein NOV homolog	1.03004	1.06916	5.91593
Anml	14063-17	P13725	Oncostatin-M	1.02999	1.07593	8.48002
Anml	3471-49	O75716	Serine/threonine-protein kinase 16	1.02999	1.05578	10.5364
Anml	11464-9	Q01201	Transcription factor RelB	1.02998	1.05914	8.12789
Anml	11557-3	Q9HCE7	E3 ubiquitin-protein ligase SMURF1	1.02997	1.07266	6.12461
Anml	11563-51	Q96C24	Synaptotagmin-like protein 4	1.02995	1.06059	5.6585
Anml	10833-64	Q96QV1	Hedgehog-interacting protein	1.02989	1.05421	7.83786
Anml	2436-49	Q9H2A7	C-X-C motif chemokine 16	1.02986	1.05977	8.49743
Anml	5493-17	Q9BYP7	Serine/threonine-protein kinase WNK3	1.02984	1.05081	23.4928
Anml	10342-55	Q8N2W9	E3 SUMO-protein ligase PIAS4	1.02978	1.05128	9.13585
Anml	18896-23	Q8IZP7	Heparan-sulfate 6-O-sulfotransferase 3	1.02976	1.05371	7.07338
Anml	17408-2	Q92871	Phosphomannomutase 1	1.02976	1.07756	7.55481
Anml	8071-114	Q9Y5E2	Protocadherin beta-7	1.02972	1.06248	14.6821
Anml	15535-3	Q9BQR3	Serine protease 27	1.0297	1.04311	9.04313
Anml	6508-68	O95969	Secretoglobin family 1D member 2	1.0297	1.06272	8.60748
Anml	11672-17	Q96L93	Kinesin-like protein KIF16B	1.02967	1.06685	7.65345
Anml	17196-5	Q16740	ATP-dependent Clp protease proteolytic subunit, mitochondrial	1.02967	1.04456	10.7137
Anml	15556-49	P19961	Alpha-amylase 2B	1.02966	1.072	12.9839
Anml	14747-9	O75462	Cytokine receptor-like factor 1	1.02966	1.05893	8.45003
Anml	3873-51	P07202	Thyroid peroxidase	1.02964	1.05206	10.5225
Anml	3813-3	P06241	Tyrosine-protein kinase Fyn	1.02964	1.0339	26.4822
Anml	11440-58	O14543	Suppressor of cytokine signaling 3	1.02952	1.07267	5.55414
Anml	7223-60	Q99584	Protein S100-A13	1.02947	1.05739	14.4477
Anml	4673-13	P05231	Interleukin-6	1.0294	1.05991	14.7363
Anml	6915-2	Q6UWJ8	CD164 sialomucin-like 2 protein	1.02932	1.05245	13.3734
Anml	7808-5	O94923	D-glucuronyl C5-epimerase	1.02927	1.05292	6.70434
Anml	5489-18	P31948	Stress-induced-phosphoprotein 1	1.02926	1.0426	18.9699
Anml	16621-77	Q8NCW5	NAD(P)H-hydrate epimerase	1.02923	1.05185	8.40019
Anml	18240-6	P47874	Olfactory marker protein	1.02919	1.06743	5.819
Anml	3487-32	O43927	C-X-C motif chemokine 13	1.02919	1.07623	10.7069
Anml	3418-12	Q8IU85	Calcium/calmodulin-dependent protein kinase type 1D	1.02915	1.07732	10.7518
Anml	5682-13	Q6EMK4	Vasorin	1.02914	1.09905	6.53078
Anml	12807-89	Q7Z6I6	Rho GTPase-activating protein 30	1.02912	1.07428	5.89193
Anml	7738-299	P32856	Syntaxin-2	1.02908	1.06199	6.34252
Anml	15589-1	P02774	Vitamin D-binding protein	1.02905	1.05452	6.81726
Anml	17195-43	Q99933	BAG family molecular chaperone regulator 1	1.02904	1.03763	16.2254
Anml	10370-21	P42224	Signal transducer and activator of transcription 1-alpha/beta	1.02902	1.05331	29.2377
Anml	8013-9	Q9H0V9	VIP36-like protein	1.02898	1.05639	17.647
Anml	9348-1	Q9NZP8	Complement C1r subcomponent-like protein	1.02898	1.07908	7.32558
Anml	7179-69	O94856	Neurofascin	1.02898	1.0591	8.43791
Anml	2900-53	Q16627	C-C motif chemokine 14	1.02897	1.06453	10.0117
Anml	9316-67	Q9HC57	WAP four-disulfide core domain protein 1	1.02894	1.05974	10.6783
Anml	5864-10	P04075	Fructose-bisphosphate aldolase A	1.02889	1.03007	25.899
Anml	9235-3	Q8IUK5	Plexin domain-containing protein 1	1.02887	1.05768	11.2109
Anml	18434-141	P62380	TATA box-binding protein-like protein 1	1.02887	1.06417	7.42634
Anml	11281-6	Q14451	Growth factor receptor-bound protein 7	1.02885	1.0639	7.67772
Anml	9884-8	Q9Y3C6	Peptidyl-prolyl cis-trans isomerase-like 1	1.02882	1.05154	10.9139
Anml	19596-18	Q92994	Transcription factor IIIB 90 kDa subunit	1.02882	1.04331	9.02495
Anml	5508-62	P07339	Cathepsin D	1.02881	1.08112	10.4383
Anml	6551-94	Q8IW75	Serpin A12	1.02879	1.06093	10.9462
Anml	12721-4	Q86VP1	Tax1-binding protein 1	1.02878	1.07454	5.43834
Anml	9177-6	P58499	Protein FAM3B	1.02873	1.05201	11.4335
Anml	12759-47	Q12906	Interleukin enhancer-binding factor 3	1.0287	1.06908	9.11885
Anml	6620-82	Q96FE5	Leucine-rich repeat and immunoglobulin-like domain-containing nogo receptor-interacting protein 1	1.02868	1.09437	9.63585
Anml	9962-1	Q9HBB8	Cadherin-related family member 5	1.02868	1.06385	6.77233
Anml	3309-2	P12318	Low affinity immunoglobulin gamma Fc region receptor II-a	1.02866	1.0798	8.64059
Anml	6123-69	P04637	Cellular tumor antigen p53	1.02861	1.05538	10.4122
Anml	14101-2	P26992	Ciliary neurotrophic factor receptor subunit alpha	1.02855	1.07228	8.87698
Anml	13691-10	Q8N695	Sodium-coupled monocarboxylate transporter 1	1.02854	1.05279	13.6614
Anml	7141-21	Q9UQ53	Alpha-1,3-mannosyl-glycoprotein 4-beta-N-acetylglucosaminyltransferase B	1.02854	1.05969	9.81108
Anml	10012-5	O95238	SAM pointed domain-containing Ets transcription factor	1.02843	1.07686	8.09583
Anml	17200-50	P43626	Killer cell immunoglobulin-like receptor 2DL1	1.02843	1.07651	8.2928
Anml	15432-1	Q9NRC9	Otoraplin	1.02842	1.0882	7.04947
Anml	19568-17	P40933	Interleukin-15	1.02838	1.03876	9.14798
Anml	11178-21	Q4LDE5	Sushi, von Willebrand factor type A, EGF and pentraxin domain-containing protein 1	1.02835	1.04316	18.0313
Anml	2704-74	O14836	Tumor necrosis factor receptor superfamily member 13B	1.02835	1.04706	7.6846
Anml	5909-51	P15531	Nucleoside diphosphate kinase A	1.02827	1.05043	15.6876
Anml	5201-50	O76083	High affinity cGMP-specific 3',5'-cyclic phosphodiesterase 9A	1.02818	1.05164	7.74764
Anml	12030-82	P17661	Desmin	1.02812	1.06562	9.86615
Anml	10605-22	Q9HDC9	Adipocyte plasma membrane-associated protein	1.0281	1.0639	7.8219
Anml	10798-4	Q496F6	CMRF35-like molecule 2	1.02808	1.0633	5.39374
Anml	13472-35	Q9H0R4	Haloacid dehalogenase-like hydrolase domain-containing protein 2	1.02808	1.03757	22.9454
Anml	6713-4	Q86VZ4	Low-density lipoprotein receptor-related protein 11	1.02808	1.07094	10.1025
Anml	17367-5	P16949	Stathmin	1.02804	1.0707	7.64626
Anml	3617-80	Q04756	Hepatocyte growth factor activator	1.02802	1.08008	7.72674
Anml	16015-19	P24298	Alanine aminotransferase 1	1.02799	1.07541	11.4049
Anml	12688-115	Q9UK32	Ribosomal protein S6 kinase alpha-6	1.02799	1.08048	13.8799
Anml	9288-7	Q9Y680	Peptidyl-prolyl cis-trans isomerase FKBP7	1.02794	1.06345	9.17787
Anml	13650-11	Q9NZI2	Kv channel-interacting protein 1	1.0279	1.05075	8.57281
Anml	12800-5	P59282	Tubulin polymerization-promoting protein family member 2	1.0279	1.07238	10.9635
Anml	14024-196	Q92838	Ectodysplasin-A, secreted form	1.02789	1.05475	7.14436
Anml	18162-167	Q9NWZ3	Interleukin-1 receptor-associated kinase 4	1.02787	1.08567	18.0489
Anml	7015-8	O75023	Leukocyte immunoglobulin-like receptor subfamily B member 5	1.02784	1.04798	6.55881
Anml	9251-28	Q9Y2E5	Epididymis-specific alpha-mannosidase	1.02782	1.08192	10.8591
Anml	17680-12	P54762	Ephrin type-B receptor 1	1.02773	1.05308	7.75278
Anml	13599-15	Q7Z6M1	Rab9 effector protein with kelch motifs	1.02762	1.08162	7.4195
Anml	9536-16	Q14507	Epididymal secretory protein E3-alpha	1.02752	1.00973	15.6868
Anml	6998-106	Q12797	Aspartyl/asparaginyl beta-hydroxylase	1.02751	1.04619	6.93327
Anml	8464-31	Q2I0M5	R-spondin-4	1.02742	1.05239	7.87357
Anml	8018-43	Q96IQ7	V-set and immunoglobulin domain-containing protein 2	1.02741	1.04714	10.9446
Anml	8953-47	P51858	Hepatoma-derived growth factor	1.02737	1.04707	10.3054
Anml	15474-7	Q13526	Peptidyl-prolyl cis-trans isomerase NIMA-interacting 1	1.02735	1.03343	19.6505
Anml	7018-10	Q9UJK0	Ribosome biogenesis protein TSR3 homolog	1.02731	1.04925	7.36004
Anml	8399-6	O94768	Serine/threonine-protein kinase 17B	1.02728	1.05792	5.71399
Anml	19141-22	P51397	Death-associated protein 1	1.02726	1.04972	6.87377
Anml	7776-20	Q8IZJ1	Netrin receptor UNC5B	1.02721	1.06626	8.24041
Anml	15527-90	P09622	Dihydrolipoyl dehydrogenase, mitochondrial	1.02717	1.05697	10.6482
Anml	3196-6	P10915	Hyaluronan and proteoglycan link protein 1	1.02715	1.0633	8.57011
Anml	5465-32	O60243	Heparan-sulfate 6-O-sulfotransferase 1	1.02713	1.04669	8.32764
Anml	3182-38	P49961	Ectonucleoside triphosphate diphosphohydrolase 1	1.02713	1.05715	9.08182
Anml	9836-20	P27707	Deoxycytidine kinase	1.02708	1.05874	6.60938
Anml	3209-69	Q9NQ76	Matrix extracellular phosphoglycoprotein	1.02706	1.05925	6.00417
Anml	2687-2	Q16674	Melanoma-derived growth regulatory protein	1.02705	1.04391	8.24438
Anml	11302-237	Q92752	Tenascin-R	1.02703	1.05226	6.84223
Anml	14028-22	O00443	Phosphatidylinositol 4-phosphate 3-kinase C2 domain-containing subunit alpha	1.02702	1.07225	6.85507
Anml	18417-3	Q9HBK9	Arsenite methyltransferase	1.027	1.06713	10.0128
Anml	17771-35	O75575	DNA-directed RNA polymerase III subunit RPC9	1.02699	1.06577	7.33886
Anml	12826-5	Q92911	Sodium/iodide cotransporter	1.02692	1.07166	13.6741
Anml	3321-2	Q13007	Interleukin-24	1.02688	1.0601	8.97405
Anml	9936-27	Q8TBB1	E3 ubiquitin-protein ligase LNX	1.02682	1.04022	8.32285
Anml	3186-2	P06681	Complement C2	1.02681	1.06826	6.54362
Anml	11646-4	Q7L1S5	Carbohydrate sulfotransferase 9	1.02679	1.05268	6.97567
Anml	10814-7	P06126	T-cell surface glycoprotein CD1a	1.02675	1.07401	8.91026
Anml	19229-92	Q86YM7	Homer protein homolog 1	1.02674	1.0319	30.4992
Anml	9076-25	P01210	Proenkephalin-A	1.02669	1.03307	14.4894
Anml	12851-5	Q9NP87	DNA-directed DNA/RNA polymerase mu	1.0266	1.06306	7.15826
Anml	16781-2	Q8NFI3	Cytosolic endo-beta-N-acetylglucosaminidase	1.02658	1.0772	7.18137
Anml	18878-15	O60565	Gremlin-1	1.0265	1.05857	6.2643
Anml	4246-40	P32004	Neural cell adhesion molecule L1	1.02648	1.06265	11.4967
Anml	4559-64	Q16719	Kynureninase	1.02646	1.07445	7.06062
Anml	19327-31	O14929	Histone acetyltransferase type B catalytic subunit	1.02637	1.06786	8.92164
Anml	18208-3	O95067	G2/mitotic-specific cyclin-B2	1.02632	1.06601	8.92756
Anml	8306-54	O14668	Transmembrane gamma-carboxyglutamic acid protein 1	1.0263	1.04481	5.2795
Anml	11601-26	Q14562	ATP-dependent RNA helicase DHX8	1.02619	1.04876	6.67895
Anml	9059-14	Q92565	Rap guanine nucleotide exchange factor 5	1.02618	1.06077	9.89949
Anml	19438-68	O95926	Pre-mRNA-splicing factor SYF2	1.02616	1.05189	12.8415
Anml	16074-12	O75791	GRB2-related adapter protein 2	1.02613	1.08248	9.03123
Anml	11205-10	P26010	Integrin beta-7	1.02613	1.0649	8.84332
Anml	4374-45	Q99988	Growth/differentiation factor 15	1.0261	1.03821	13.0515
Anml	7104-71	Q86V35	Calcium-binding protein 7	1.02609	1.04847	7.87515
Anml	17813-21	Q86WA6	Valacyclovir hydrolase	1.02606	1.05509	5.4724
Anml	13485-20	Q96K49	Transmembrane protein 87B	1.02603	1.06711	9.0674
Anml	12041-33	P34931	Heat shock 70 kDa protein 1-like	1.02602	1.08056	9.30811
Anml	13416-8	Q14C87	Transmembrane protein 132D	1.02597	1.0481	10.1076
Anml	16309-30	Q9UK85	Dickkopf-like protein 1	1.02597	1.06026	10.3765
Anml	16746-12	P09529	Activin B	1.02596	1.0686	5.15978
Anml	11365-17	Q6N022	Teneurin-4	1.02595	1.06867	5.61777
Anml	11286-78	Q9BQE4	Selenoprotein S	1.02593	1.04972	10.3445
Anml	15376-134	P14091	Cathepsin E	1.02591	1.05088	8.12535
Anml	11377-19	P40394	Alcohol dehydrogenase class 4 mu/sigma chain	1.02591	1.0487	9.30582
Anml	7778-104	Q96LW7	Caspase recruitment domain-containing protein 19	1.02579	1.05997	6.05057
Anml	18402-1	Q6DCA0	AMMECR1-like protein	1.02578	1.06402	8.57711
Anml	8768-4	O95999	B-cell lymphoma/leukemia 10	1.02571	1.07055	5.31846
Anml	8869-5	Q7KYR7	Butyrophilin subfamily 2 member A1	1.02566	1.06499	5.14382
Anml	5011-11	P43490	Nicotinamide phosphoribosyltransferase	1.02563	1.0598	12.7195
Anml	9772-153	Q8NFZ4	Neuroligin-2	1.02562	1.05071	8.94431
Anml	3607-71	Q9UBP4	Dickkopf-related protein 3	1.02559	1.05858	9.66083
Anml	2505-49	O60609	GDNF family receptor alpha-3	1.02551	1.0546	6.39627
Anml	6448-36	Q99985	Semaphorin-3C	1.02548	1.04494	7.95
Anml	14139-16	Q8WWG1	Neuregulin-4	1.02546	1.05205	6.15083
Anml	9377-25	P21583	Kit ligand	1.02546	1.06077	8.58321
Anml	16070-7	Q9Y5W5	Wnt inhibitory factor 1	1.02544	1.05827	9.35832
Anml	5343-74	P16870	Carboxypeptidase E	1.02541	1.06402	7.59389
Anml	6360-7	Q7Z7B8	Beta-defensin 128	1.02532	1.07145	6.96218
Anml	15427-35	P58215	Lysyl oxidase homolog 3	1.02528	1.04714	17.9785
Anml	3388-58	Q9P286	Serine/threonine-protein kinase PAK 5	1.02528	1.07446	7.38857
Anml	11671-19	P55201	Peregrin	1.02523	1.06615	6.2261
Anml	9950-229	P18627	Lymphocyte activation gene 3 protein	1.02523	1.05785	13.4279
Anml	12845-18	Q15036	Sorting nexin-17	1.02518	1.05974	10.3342
Anml	8974-172	P39059	Collagen alpha-1(XV) chain	1.02518	1.06991	10.5531
Anml	11320-29	Q96EP1	E3 ubiquitin-protein ligase CHFR	1.02516	1.04427	5.1106
Anml	10702-1	Q2UY09	Collagen alpha-1(XXVIII) chain	1.02511	1.06535	10.3581
Anml	14332-3	P11233	Ras-related protein Ral-A	1.02504	1.03745	22.2518
Anml	17735-130	O95166	Gamma-aminobutyric acid receptor-associated protein	1.025	1.06874	6.62315
Anml	13610-9	P43363	Melanoma-associated antigen 10	1.02499	1.07811	8.39505
Anml	3292-75	P09326	CD48 antigen	1.02497	1.03643	9.80624
Anml	8045-3	Q8N743	Killer cell immunoglobulin-like receptor 3DL3	1.02496	1.07746	6.92541
Anml	4874-3	P03950	Angiogenin	1.02494	1.06093	8.61774
Anml	3294-55	P0CG37	Cryptic protein	1.02493	1.06443	5.7888
Anml	9829-91	Q06520	Bile salt sulfotransferase	1.02485	1.07701	12.7109
Anml	18882-7	Q9H4D0	Calsyntenin-2	1.02485	1.03974	12.5719
Anml	14122-132	Q9ULT6	E3 ubiquitin-protein ligase ZNRF3	1.02484	1.05352	7.60139
Anml	14045-12	Q15596	Nuclear receptor coactivator 2	1.02475	1.06251	6.08539
Anml	2998-53	Q9BX67	Junctional adhesion molecule C	1.02471	1.04214	10.5277
Anml	15565-102	Q8WXI7	Mucin-16	1.02471	1.0677	8.71179
Anml	4568-17	O94991	SLIT and NTRK-like protein 5	1.02471	1.05318	8.92541
Anml	16823-75	O95236	Apolipoprotein L3	1.02468	1.08443	10.0922
Anml	8428-102	Q9P121	Neurotrimin	1.02463	1.05431	8.92027
Anml	2418-55	P02649	Apolipoprotein E	1.02462	1.07743	19.6869
Anml	11137-43	P32927	Cytokine receptor common subunit beta	1.02462	1.07824	5.72633
Anml	7751-121	Q96HF1	Secreted frizzled-related protein 2	1.02459	1.04823	6.94149
Anml	9898-161	O14497	AT-rich interactive domain-containing protein 1A	1.02457	1.06556	9.15446
Anml	7952-2	Q96AJ9	Vesicle transport through interaction with t-SNAREs homolog 1A	1.02452	1.06982	10.6186
Anml	18870-1	P07766	T-cell surface glycoprotein CD3 epsilon chain	1.0245	1.07348	7.56663
Anml	12682-5	Q6YP21	Kynurenine--oxoglutarate transaminase 3	1.02446	1.04771	14.1273
Anml	15635-4	Q9H3U7	SPARC-related modular calcium-binding protein 2	1.02436	1.05669	11.5246
Anml	12385-4	P20807	Calpain-3	1.02434	1.05656	8.23116
Anml	7206-20	P09467	Fructose-1,6-bisphosphatase 1	1.02424	1.05026	20.0184
Anml	8903-1	P09669	Cytochrome c oxidase subunit 6C	1.02421	1.07029	9.08665
Anml	12692-56	Q8TEK3	Histone-lysine N-methyltransferase, H3 lysine-79 specific	1.02419	1.06807	7.99555
Anml	14286-2	O95644	Nuclear factor of activated T-cells, cytoplasmic 1	1.02415	1.06708	8.56908
Anml	15487-164	P23141	Liver carboxylesterase 1	1.02414	1.08669	11.7116
Anml	8345-27	Q96SL4	Glutathione peroxidase 7	1.02409	1.06461	17.1795
Anml	12750-9	P05107	Integrin beta-2	1.02409	1.05755	6.49677
Anml	11664-32	Q8N6H7	ADP-ribosylation factor GTPase-activating protein 2	1.02409	0.997661	29.2227
Anml	6060-2	P12273	Prolactin-inducible protein	1.02409	1.06551	17.2335
Anml	14237-1	P0DMV8	Heat shock 70 kDa protein 1A	1.02408	1.06678	8.03455
Anml	14120-2	Q68DV7	E3 ubiquitin-protein ligase RNF43	1.02399	1.07732	7.11593
Anml	3825-18	P45983	Mitogen-activated protein kinase 8	1.02388	1.02801	15.8762
Anml	19113-66	Q9UJC5	SH3 domain-binding glutamic acid-rich-like protein 2	1.0238	1.00246	29.9375
Anml	2853-68	O14757	Serine/threonine-protein kinase Chk1	1.02378	1.05863	6.94543
Anml	19208-8	P27037	Activin receptor type-2A	1.02378	1.07966	6.614
Anml	19135-5	Q969T7	7-methylguanosine phosphate-specific 5'-nucleotidase	1.02377	1.04309	6.66162
Anml	11201-19	Q9Y606	tRNA pseudouridine synthase A, mitochondrial	1.02376	1.03314	11.6094
Anml	9863-1	P67936	Tropomyosin alpha-4 chain	1.02375	1.02784	24.7053
Anml	5644-60	P34096	Ribonuclease 4	1.02374	1.05966	6.85574
Anml	3815-14	Q99665	Interleukin-12 receptor subunit beta-2	1.02371	1.05278	4.8766
Anml	19492-5	Q9UBP8	Kidney-associated antigen 1	1.02363	1.07087	7.77729
Anml	7805-52	O95249	Golgi SNAP receptor complex member 1	1.02363	1.06427	5.87157
Anml	4276-10	P30086	Phosphatidylethanolamine-binding protein 1	1.02357	1.05773	14.0706
Anml	14229-5	O95396	Adenylyltransferase and sulfurtransferase MOCS3	1.02356	1.06447	8.79468
Anml	12987-12	Q16629	Serine/arginine-rich splicing factor 7	1.02356	1.06406	10.4617
Anml	7145-1	Q06033	Inter-alpha-trypsin inhibitor heavy chain H3	1.02353	1.06755	10.007
Anml	19553-14	Q16623	Syntaxin-1A	1.02352	1.0487	7.62447
Anml	9790-28	Q8IWQ3	Serine/threonine-protein kinase BRSK2	1.0235	1.05682	6.91063
Anml	5744-12	Q9BUN1	Protein MENT	1.02346	1.10004	12.3628
Anml	11457-53	Q14376	UDP-glucose 4-epimerase	1.02345	1.06799	10.0544
Anml	9773-15	Q8NC42	E3 ubiquitin-protein ligase RNF149	1.02338	1.06899	9.74783
Anml	3005-5	P18031	Tyrosine-protein phosphatase non-receptor type 1	1.02335	1.05137	10.4169
Anml	6558-5	Q9Y6Z7	Collectin-10	1.02334	1.04664	5.68469
Anml	13067-5	Q13976	cGMP-dependent protein kinase 1, beta isozyme	1.02329	1.06576	5.4869
Anml	10506-53	O15173	Membrane-associated progesterone receptor component 2	1.02326	1.03988	9.44551
Anml	19590-46	P35247	Pulmonary surfactant-associated protein D	1.02325	1.0521	16.8558
Anml	10938-13	P19256	Lymphocyte function-associated antigen 3	1.02324	1.07081	7.77615
Anml	8296-117	Q7Z4H8	KDEL motif-containing protein 2	1.02324	1.04005	23.6165
Anml	13107-9	O95274	Ly6/PLAUR domain-containing protein 3	1.02324	1.047	7.11565
Anml	8100-15	Q7Z4H4	ADM2	1.02319	1.04753	8.00363
Anml	13682-47	P07333	Macrophage colony-stimulating factor 1 receptor	1.02315	1.05563	8.53212
Anml	8353-15	O60939	Sodium channel subunit beta-2	1.02313	1.05192	6.12163
Anml	5650-9	Q15084	Protein disulfide-isomerase A6	1.023	1.01989	26.5023
Anml	13130-150	P52789	Hexokinase-2	1.02299	1.05223	12.1389
Anml	15596-7	O94992	Protein HEXIM1	1.02293	1.03473	29.1224
Anml	19241-31	P82980	Retinol-binding protein 5	1.02289	1.07671	13.8179
Anml	14618-26	Q96AW1	Vesicular, overexpressed in cancer, prosurvival protein 1	1.02285	1.04377	9.31963
Anml	11134-30	Q9UGC7	Peptide chain release factor 1-like, mitochondrial	1.02285	1.06	14.0726
Anml	12854-3	Q99594	Transcriptional enhancer factor TEF-5	1.0228	1.07138	4.8766
Anml	9742-59	Q13838	Spliceosome RNA helicase DDX39B	1.02273	1.04088	14.507
Anml	17757-86	Q9Y376	Calcium-binding protein 39	1.02273	1.03512	26.0553
Anml	13411-21	Q9H4P4	E3 ubiquitin-protein ligase NRDP1	1.02271	1.07096	6.24771
Anml	17760-128	P61964	WD repeat-containing protein 5	1.0227	1.0547	6.57753
Anml	4212-5	Q9UBC2	Epidermal growth factor receptor substrate 15-like 1	1.02269	1.04973	16.8812
Anml	18236-3	Q3ZCW2	Galectin-related protein	1.02268	1.02386	29.1369
Anml	13994-1	P22087	rRNA 2'-O-methyltransferase fibrillarin	1.02268	1.06275	8.31522
Anml	14197-2	O75626	PR domain zinc finger protein 1	1.02264	1.07674	9.4292
Anml	9954-2	Q92617	Nuclear pore complex-interacting protein family member B3	1.02259	1.06403	7.98735
Anml	14619-8	Q8TF50	Zinc finger protein 526	1.02255	1.06756	4.82504
Anml	8876-51	P58401	Neurexin-2-beta	1.02248	1.06266	7.06057
Anml	2607-54	O75462 Q9UBD9	Cytokine receptor-like factor 1:Cardiotrophin-like cytokine factor 1 Complex	1.02248	1.06676	5.63604
Anml	3473-78	P40238	Thrombopoietin Receptor	1.02247	1.0636	8.62271
Anml	6969-14	Q8TCV5	WAP four-disulfide core domain protein 5	1.02245	1.04036	7.85175
Anml	3206-4	Q9Y5Y7	Lymphatic vessel endothelial hyaluronic acid receptor 1	1.02242	1.04482	7.72287
Anml	3044-3	P55774	C-C motif chemokine 18	1.02238	1.05965	10.9116
Anml	12714-38	O75843	AP-1 complex subunit gamma-like 2	1.02236	1.06231	26.9872
Anml	13113-7	P10451	Osteopontin	1.02233	1.04068	20.4069
Anml	3024-18	P08697	Alpha-2-antiplasmin	1.02233	1.07638	6.57749
Anml	9459-7	P25445	Tumor necrosis factor receptor superfamily member 6	1.02232	1.04074	9.21222
Anml	11462-8	O43251	RNA binding protein fox-1 homolog 2	1.0223	1.08704	11.2265
Anml	7551-33	Q14392	Leucine-rich repeat-containing protein 32	1.02229	1.05832	8.68319
Anml	13540-1	Q8NDV2	G-protein coupled receptor 26	1.02228	1.07737	6.43596
Anml	14025-18	Q07011	Tumor necrosis factor receptor superfamily member 9	1.02228	1.05801	6.50524
Anml	15511-37	O95502	Neuronal pentraxin receptor	1.02224	1.05825	10.3512
Anml	8748-45	P04233	HLA class II histocompatibility antigen gamma chain	1.02221	1.0642	8.42487
Anml	12343-14	Q15057	Arf-GAP with coiled-coil, ANK repeat and PH domain-containing protein 2	1.02215	1.05188	14.7108
Anml	4126-22	P17213	Bactericidal permeability-increasing protein	1.02213	1.02824	25.2066
Anml	8059-1	P40225	Thrombopoietin	1.02207	1.04956	5.7424
Anml	5825-49	P15260	Interferon gamma receptor 1	1.02204	1.06407	7.79036
Anml	5484-63	P61247	40S ribosomal protein S3a	1.02202	1.06356	8.78909
Anml	7048-4	Q7Z692	Carcinoembryonic antigen-related cell adhesion molecule 19	1.02196	1.05925	6.8672
Anml	16315-105	P17948	Vascular endothelial growth factor receptor 1	1.02195	1.06756	5.99079
Anml	4192-10	P14550	Alcohol dehydrogenase [NADP(+)]	1.02194	1.04895	15.2411
Anml	6431-68	Q9UHG3	Prenylcysteine oxidase 1	1.02191	1.06039	10.2915
Anml	5091-28	Q8N423	Leukocyte immunoglobulin-like receptor subfamily B member 2	1.0219	1.05281	7.1719
Anml	12775-6	O15347	High mobility group protein B3	1.02186	1.05163	6.88
Anml	12453-161	Q9UBU9	Nuclear RNA export factor 1	1.02185	1.05167	6.46135
Anml	6442-6	Q86Y29	B melanoma antigen 3	1.02184	1.07381	8.42494
Anml	6550-4	Q14773	Intercellular adhesion molecule 4	1.02183	1.0368	9.31316
Anml	8098-37	P24557	Thromboxane-A synthase	1.02179	1.05955	6.65647
Anml	15499-11	O75882	Attractin	1.02178	1.06075	7.66697
Anml	5639-49	Q8TDF5	Neuropilin and tolloid-like protein 1	1.02172	1.05565	5.07032
Anml	6103-70	Q96RD9	Fc receptor-like protein 5	1.02171	1.06561	6.22716
Anml	11333-82	P42331	Rho GTPase-activating protein 25	1.02166	1.0265	25.5847
Anml	11109-56	Q4LDE5	Sushi, von Willebrand factor type A, EGF and pentraxin domain-containing protein 1	1.02165	1.05724	16.0346
Anml	9495-10	Q6UXB2	C-X-C motif chemokine 17	1.02164	1.05325	6.88258
Anml	6321-65	Q9Y5H3	Protocadherin gamma-A10	1.02163	1.0571	10.2406
Anml	14066-49	Q86UL8	Membrane-associated guanylate kinase, WW and PDZ domain-containing protein 2	1.02157	1.02966	11.4233
Anml	5981-6	P30042	ES1 protein homolog, mitochondrial	1.02154	1.06332	7.03426
Anml	4697-59	P04141	Granulocyte-macrophage colony-stimulating factor	1.02153	1.05037	7.38606
Anml	5870-23	Q92934	Bcl2-associated agonist of cell death	1.02151	1.03291	23.0094
Anml	6379-62	Q86TH1	ADAMTS-like protein 2	1.0215	1.07278	8.40322
Anml	2719-3	Q99062	Granulocyte colony-stimulating factor receptor	1.02148	1.05158	6.65836
Anml	15419-15	O60882	Matrix metalloproteinase-20	1.02147	1.05328	8.43205
Anml	12473-48	Q9NXV2	BTB/POZ domain-containing protein KCTD5	1.02147	1.06663	6.41681
Anml	5441-67	P19429	Troponin I, cardiac muscle	1.02143	1.06192	6.80846
Anml	5736-1	Q5T2D2	Trem-like transcript 2 protein	1.02136	1.06631	6.70875
Anml	4930-21	P52823	Stanniocalcin-1	1.02134	1.0319	13.508
Anml	12667-2	Q9Y2T3	Guanine deaminase	1.02132	1.04425	4.6221
Anml	15394-79	Q8IZJ1	Netrin receptor UNC5B	1.02129	1.04246	10.7791
Anml	4482-66	P01031,P13671	Complement C5b-C6 complex	1.02128	1.08499	7.92542
Anml	4122-12	Q08345	Epithelial discoidin domain-containing receptor 1	1.02127	1.06671	5.96105
Anml	7957-2	Q8WXD2	Secretogranin-3	1.02124	1.05316	9.09486
Anml	11381-56	P60891	Ribose-phosphate pyrophosphokinase 1	1.02123	1.05184	4.84037
Anml	16763-11	O14960	Leukocyte cell-derived chemotaxin-2	1.02122	1.0357	10.631
Anml	8924-55	Q9NYX4	Neuron-specific vesicular protein calcyon	1.02118	1.05687	6.08582
Anml	7207-4	Q13123	Protein Red	1.02115	1.04389	4.88217
Anml	13589-10	O95704	Amyloid beta A4 precursor protein-binding family B member 3	1.02113	1.07985	8.11231
Anml	8962-48	P23443	Ribosomal protein S6 kinase beta-1	1.02111	1.05911	10.1001
Anml	7202-107	Q9H3T2	Semaphorin-6C	1.02106	1.09636	12.411
Anml	18931-40	O75094	Slit homolog 3 protein	1.02105	1.05173	6.22775
Anml	12016-60	P22681	E3 ubiquitin-protein ligase CBL	1.02104	1.0247	27.9372
Anml	18392-19	Q9NZL9	Methionine adenosyltransferase 2 subunit beta	1.02102	1.06085	8.70795
Anml	11157-35	P0DMV8	Heat shock 70 kDa protein 1A	1.02098	1.05984	7.78616
Anml	3585-54	P35613	Basigin	1.02096	1.04458	6.91715
Anml	9231-23	Q9NX62	Inositol monophosphatase 3	1.02092	1.04117	9.80752
Anml	17748-21	Q53FA7	Quinone oxidoreductase PIG3	1.02092	1.03961	14.8805
Anml	2480-58	P35625	Metalloproteinase inhibitor 3	1.02092	1.03011	20.6741
Anml	14121-24	Q9UBN6	Tumor necrosis factor receptor superfamily member 10D	1.0209	1.05273	7.43707
Anml	9012-1	O94906	Pre-mRNA-processing factor 6	1.02089	1.04856	8.70713
Anml	7196-21	P05000	Interferon omega-1	1.02088	1.05315	5.31974
Anml	9017-58	P09848	Lactase-phlorizin hydrolase	1.02084	1.04618	12.6205
Anml	17161-1	P39656	Dolichyl-diphosphooligosaccharide--protein glycosyltransferase 48 kDa subunit	1.02083	1.04128	11.4895
Anml	9874-28	P42772	Cyclin-dependent kinase 4 inhibitor B	1.02081	1.0463	5.72662
Anml	14107-1	P49914	5-formyltetrahydrofolate cyclo-ligase	1.02078	0.996827	22.8954
Anml	15375-49	P15086	Carboxypeptidase B	1.02075	1.06258	15.8898
Anml	5792-8	P02771	alpha-Fetoprotein	1.02073	1.07395	10.6152
Anml	11967-23	P29762	Cellular retinoic acid-binding protein 1	1.02062	1.06055	7.85088
Anml	17728-61	O43633	Charged multivesicular body protein 2a	1.02061	1.01077	27.894
Anml	15533-97	P21757	Macrophage scavenger receptor types I and II	1.0206	1.05536	10.6313
Anml	9219-70	Q9UMX5	Neudesin	1.0206	1.03749	9.86152
Anml	7975-97	Q6ZN44	Netrin receptor UNC5A	1.02055	1.04087	7.93416
Anml	10365-132	P29460, Q9NPF7	Interleukin-23	1.02052	1.04446	11.7917
Anml	11146-4	Q9Y458	T-box transcription factor TBX22	1.02041	1.04646	5.96949
Anml	8465-52	P09668	Cathepsin H	1.02039	1.07634	10.397
Anml	4549-78	Q11128	Alpha-(1,3)-fucosyltransferase 5	1.02037	1.05484	12.2762
Anml	18945-11	Q08116	Regulator of G-protein signaling 1	1.0203	1.06984	8.70459
Anml	5703-26	Q99784	Noelin	1.02029	1.05455	8.73993
Anml	8255-34	Q9Y6F6	Protein MRVI1	1.02027	1.04499	35.7199
Anml	11279-42	Q9UBS5	Gamma-aminobutyric acid type B receptor subunit 1	1.02024	1.03972	4.99667
Anml	11164-7	Q9NT68	Teneurin-2	1.02013	1.05028	7.76392
Anml	19206-20	P36639	7,8-dihydro-8-oxoguanine triphosphatase	1.02013	1.04544	5.28465
Anml	9313-27	P23435	Cerebellin-1	1.02012	1.04942	7.91446
Anml	9457-3	P51636	Caveolin-2	1.02008	1.03946	5.75915
Anml	13486-9	Q13563	Polycystin-2	1.02003	1.05948	10.3615
Anml	12428-2	Q5VWZ2	Lysophospholipase-like protein 1	1.02002	1.05688	4.56348
Anml	12815-9	P41252	Isoleucine--tRNA ligase, cytoplasmic	1.01997	1.05817	5.49356
Anml	17449-23	P21926	CD9 antigen	1.01993	1.03789	5.36912
Anml	12415-122	O60869	Endothelial differentiation-related factor 1	1.01992	1.05379	6.76464
Anml	12634-79	O75815	Breast cancer anti-estrogen resistance protein 3	1.0199	1.06688	7.06745
Anml	8346-9	Q9UHL4	Dipeptidyl peptidase 2	1.01989	1.03325	16.1335
Anml	2999-6	Q13449	Limbic system-associated membrane protein	1.01986	1.05067	8.0038
Anml	5349-69	O00548	Delta-like protein 1	1.01973	1.06021	6.0957
Anml	5918-5	Q06323	Proteasome activator complex subunit 1	1.01972	1.0304	12.2399
Anml	16753-46	P12110	Collagen alpha-2(VI) chain	1.0197	1.04453	5.55029
Anml	19188-21	Q99733	nucleosome assembly protein 1-like 4	1.01968	1.03408	31.3022
Anml	18308-30	Q8NFX7	Syntaxin-binding protein 6	1.01965	1.06426	11.2983
Anml	14134-49	Q86SJ2	Amphoterin-induced protein 2	1.01961	1.0751	12.1617
Anml	4831-4	P14151	L-Selectin	1.01959	1.05271	6.42209
Anml	3029-52	Q9NNX6	CD209 antigen	1.01958	1.04631	7.33089
Anml	4992-49	P28799	Granulins	1.01957	1.05334	7.32096
Anml	5698-60	P22105	Tenascin-X	1.01953	1.03298	9.23201
Anml	6402-8	Q9UKJ1	Paired immunoglobulin-like type 2 receptor alpha isoform FDF03-deltaTM	1.01951	1.07403	20.8695
Anml	12702-13	Q9HAT8	E3 ubiquitin-protein ligase pellino homolog 2	1.0195	1.06264	5.08135
Anml	11454-87	O75821	Eukaryotic translation initiation factor 3 subunit G	1.01949	1.0392	13.4655
Anml	3311-27	O75015	Low affinity immunoglobulin gamma Fc region receptor III-B	1.01948	1.05283	8.20619
Anml	17832-12	Q9BXS1	Isopentenyl-diphosphate delta-isomerase 2	1.01948	1.07403	10.0242
Anml	7787-25	A6NI73	Leukocyte immunoglobulin-like receptor subfamily A member 5	1.01947	1.03922	8.11164
Anml	9361-7	Q9Y5I4	Protocadherin alpha-C2	1.01947	1.06093	9.31956
Anml	5139-32	O95185	Netrin receptor UNC5C	1.01947	1.06548	10.4816
Anml	5957-30	P61278	Somatostatin-28	1.01946	1.04258	5.77641
Anml	9819-110	Q07820	Induced myeloid leukemia cell differentiation protein Mcl-1	1.01942	1.06261	7.33787
Anml	9008-6	O14668	Transmembrane gamma-carboxyglutamic acid protein 1	1.01942	1.07503	6.90943
Anml	8233-2	Q86UX2	Inter-alpha-trypsin inhibitor heavy chain H5	1.01935	1.04862	10.7395
Anml	18257-64	P09132	Signal recognition particle 19 kDa protein	1.01933	1.05649	15.1937
Anml	3447-64	P10145	Interleukin-8	1.01932	1.05464	8.15792
Anml	7898-29	Q8TC05	Nuclear protein MDM1	1.01932	1.06783	5.96852
Anml	18407-36	Q9Y2Y0	ADP-ribosylation factor-like protein 2-binding protein	1.01927	1.03915	13.6278
Anml	7846-44	Q9UQ72	Pregnancy-specific beta-1-glycoprotein 11	1.01925	1.06827	7.47976
Anml	8951-162	Q6UVK1	Chondroitin sulfate proteoglycan 4	1.01923	1.0625	5.16537
Anml	13733-5	P29460	Interleukin-12 subunit beta	1.01922	1.04717	13.1673
Anml	12923-51	Q04695	Keratin, type I cytoskeletal 17	1.01922	1.08214	5.91475
Anml	8776-10	O75477	Erlin-1	1.0192	1.04673	5.10903
Anml	9312-8	P25311	Zinc-alpha-2-glycoprotein	1.0192	1.05917	6.72655
Anml	7089-42	Q9BT88	Synaptotagmin-11	1.01916	1.05299	5.14543
Anml	4209-60	Q9NP79	Vacuolar protein sorting-associated protein VTA1 homolog	1.01914	1.01305	27.2177
Anml	13490-1	Q9NZW5	MAGUK p55 subfamily member 6	1.01914	1.05083	5.00101
Anml	13618-15	Q9Y6D9	Mitotic spindle assembly checkpoint protein MAD1	1.01909	1.06851	5.46503
Anml	4498-62	P13591	Neural cell adhesion molecule 1, 120 kDa isoform	1.01908	1.06128	7.88002
Anml	11465-4	Q8IZ08	Probable G-protein coupled receptor 135	1.01906	1.03567	6.13928
Anml	3280-49	P16112	Aggrecan core protein	1.01904	1.06494	7.3516
Anml	15316-262	Q9NX01	Thioredoxin-like protein 4B	1.01903	1.03693	32.0401
Anml	14153-8	P52797	Ephrin-A3	1.019	1.05502	7.43449
Anml	5988-49	O43557	Tumor necrosis factor ligand superfamily member 14	1.01895	1.07921	8.41712
Anml	13689-2	P11926	Ornithine decarboxylase	1.01895	1.06262	8.25728
Anml	15562-24	P08236	Beta-glucuronidase	1.01895	1.04591	16.1198
Anml	12338-27	Q63HQ2	Pikachurin	1.01893	1.04473	10.4673
Anml	15585-304	Q9UBX5	Fibulin-5	1.01891	1.0568	8.46801
Anml	7148-42	Q9BQD7	Protein FAM173A	1.01885	1.03998	8.81389
Anml	3178-5	P53634	Dipeptidyl peptidase 1	1.01884	1.04688	5.41093
Anml	14175-78	Q9UJQ7	SCP2 sterol-binding domain-containing protein 1	1.01884	1.07646	10.4581
Anml	6549-60	Q96N03	V-set and transmembrane domain-containing protein 2-like protein	1.01883	1.03582	6.53881
Anml	4203-50	P23528	Cofilin-1	1.01882	1.06091	12.4033
Anml	18241-18	P36551	Oxygen-dependent coproporphyrinogen-III oxidase, mitochondrial	1.01875	1.08032	12.762
Anml	7769-29	P78314	SH3 domain-binding protein 2	1.01868	1.05826	8.3189
Anml	8007-19	P07858	Cathepsin B	1.01868	1.03441	12.5059
Anml	9343-16	P14784	Interleukin-2 receptor subunit beta	1.01867	1.03831	9.3516
Anml	5134-52	Q8TDQ0	Hepatitis A virus cellular receptor 2	1.01867	1.05423	8.64499
Anml	2982-82	P56470	Galectin-4	1.01864	1.04689	9.47362
Anml	11185-145	P30793	GTP cyclohydrolase 1	1.01864	1.06322	5.93859
Anml	7821-6	Q13901	Nuclear nucleic acid-binding protein C1D	1.01864	1.05601	10.702
Anml	19482-11	Q9BSH5	Haloacid dehalogenase-like hydrolase domain-containing protein 3	1.01862	1.04341	8.42577
Anml	6457-50	Q9Y5H4	Protocadherin gamma-A1	1.0186	1.06159	13.1895
Anml	13101-60	Q9BQB4	Sclerostin	1.01853	1.05164	8.21755
Anml	16877-19	Q9Y3D2	Methionine-R-sulfoxide reductase B2, mitochondrial	1.0185	1.0534	4.68178
Anml	4160-49	P08253	72 kDa type IV collagenase	1.01846	1.04481	11.6288
Anml	11647-6	Q9ULW2	Frizzled-10	1.01842	1.04322	11.4106
Anml	12668-7	O75351	Vacuolar protein sorting-associated protein 4B	1.01834	1.05137	13.6032
Anml	3033-57	P05162	Galectin-2	1.01833	1.05809	7.12609
Anml	10527-22	Q08211	ATP-dependent RNA helicase A	1.01832	1.05298	6.12134
Anml	6478-2	A6NGN9	IgLON family member 5	1.0183	1.03606	9.59696
Anml	14036-116	O75970	Multiple PDZ domain protein	1.01829	1.03344	5.95682
Anml	3797-1	P19022	Cadherin-2	1.01825	1.05215	6.41356
Anml	12361-102	P62070	Ras-related protein R-Ras2	1.01824	1.06212	5.57761
Anml	11438-6	P25686	DnaJ homolog subfamily B member 2	1.01819	1.03554	12.3568
Anml	7186-111	Q13277	Syntaxin-3	1.01819	1.044	8.71126
Anml	9106-87	Q5XG99	LysM and putative peptidoglycan-binding domain-containing protein 4	1.01811	1.04889	5.38723
Anml	13659-36	Q9HD20	Manganese-transporting ATPase 13A1	1.01808	1.04952	11.6703
Anml	9077-10	O60476	Mannosyl-oligosaccharide 1,2-alpha-mannosidase IB	1.01808	1.04636	7.29303
Anml	8907-11	Q9Y4X1	UDP-glucuronosyltransferase 2A1	1.01807	1.05576	13.3187
Anml	13672-3	P17066	Heat shock 70 kDa protein 6	1.01806	1.05148	5.10619
Anml	3339-33	P35442	Thrombospondin-2	1.01804	1.0407	16.8433
Anml	9201-13	P37802	Transgelin-2	1.01797	1.01252	27.144
Anml	12432-23	Q9HB71	Calcyclin-binding protein	1.01794	1.02901	29.7841
Anml	9834-62	P00325	Alcohol dehydrogenase 1B	1.0179	1.05693	6.02934
Anml	13381-49	P15291	Beta-1,4-galactosyltransferase 1	1.0179	1.03988	7.42926
Anml	7161-25	O95479	GDH/6PGL endoplasmic bifunctional protein	1.01782	1.03703	9.08904
Anml	8334-65	Q8WWU5	T-complex protein 11 homolog	1.01774	1.04118	6.83391
Anml	18927-14	Q6H3X3	Retinoic acid early transcript 1G protein	1.01773	1.02838	7.79869
Anml	7249-307	Q9HD36	Bcl-2-like protein 10	1.01767	1.04423	4.79844
Anml	9753-17	P15311	Ezrin	1.01765	1.02131	18.4818
Anml	17776-15	Q9BY49	Peroxisomal trans-2-enoyl-CoA reductase	1.01763	1.05311	4.76905
Anml	8080-24	Q1L6U9	Prostate-associated microseminoprotein	1.01762	1.03156	12.8019
Anml	8252-2	Q6P988	Palmitoleoyl-protein carboxylesterase NOTUM	1.0176	1.07287	13.9362
Anml	18413-24	P49703	ADP-ribosylation factor-like protein 4D	1.01758	1.0493	8.78134
Anml	19237-17	P30046	D-dopachrome decarboxylase	1.01756	1.04676	6.70988
Anml	19334-62	O95881	Thioredoxin domain-containing protein 12	1.01754	1.04101	12.2724
Anml	11546-7	Q8WWM9	Cytoglobin	1.01751	1.04423	6.52272
Anml	13565-2	Q08999	Retinoblastoma-like protein 2	1.0175	1.03401	11.9512
Anml	7156-2	Q6P4F1	Alpha-(1,3)-fucosyltransferase 10	1.01749	1.05057	6.04174
Anml	9064-12	Q9Y6U7	RING finger protein 215	1.01748	1.0577	17.8382
Anml	15668-19	P34820	Bone morphogenetic protein 8B	1.01747	1.04852	8.05783
Anml	11229-16	O75460	Serine/threonine-protein kinase/endoribonuclease IRE1	1.01742	1.07291	6.96195
Anml	5939-42	O43508	Tumor necrosis factor ligand superfamily member 12	1.01742	1.05794	6.20343
Anml	5116-62	Q9HCK4	Roundabout homolog 2	1.01735	1.0454	8.3871
Anml	7770-25	Q9UMS0	NFU1 iron-sulfur cluster scaffold homolog, mitochondrial	1.01734	1.01933	14.2529
Anml	2585-2	P01236	Prolactin	1.01734	1.05314	15.1138
Anml	13602-6	P55769	NHP2-like protein 1	1.01733	1.03534	8.41988
Anml	11659-31	Q14677	Clathrin interactor 1	1.01732	1.02391	36.393
Anml	8383-20	C9JXX5	Uncharacterized protein C11orf94	1.01732	1.05519	5.32962
Anml	6361-49	Q15256	Receptor-type tyrosine-protein phosphatase R	1.01731	1.082	7.82264
Anml	7887-57	P10606	Cytochrome c oxidase subunit 5B, mitochondrial	1.01731	1.03973	5.90945
Anml	6612-90	Q6PL45	BRICHOS domain-containing protein 5	1.01729	1.02154	16.4046
Anml	18840-205	O14796	SH2 domain-containing protein 1B	1.01728	1.05912	5.94464
Anml	10391-1	Q9Y5C1	Angiopoietin-related protein 3	1.01727	1.05102	13.4041
Anml	9957-9	Q9Y508	E3 ubiquitin-protein ligase RNF114	1.01726	1.04273	6.1916
Anml	3326-58	Q9BY67	Cell adhesion molecule 1	1.01717	1.03918	9.76542
Anml	5264-65	P27797	Calreticulin	1.01717	1.03391	7.74038
Anml	4979-34	Q07507	Dermatopontin	1.01716	1.05152	9.63746
Anml	15430-165	Q9UBM4	Opticin	1.01716	1.05454	7.31856
Anml	10044-12	Q9GZT5	Protein Wnt-10a	1.01715	1.02725	20.7061
Anml	19323-1	O00559	Receptor-binding cancer antigen expressed on SiSo cells	1.01713	1.03898	7.02729
Anml	2827-23	P78423	Fractalkine	1.01711	1.07203	17.0064
Anml	8982-65	P49746	Thrombospondin-3	1.0171	1.0401	17.0124
Anml	18210-12	Q9Y657	Spindlin-1	1.01709	1.04491	6.71365
Anml	15387-44	O60462	Neuropilin-2	1.01707	1.04833	7.46483
Anml	18409-61	P84085	ADP-ribosylation factor 5	1.01705	1.05886	7.40756
Anml	8818-13	P38484	Interferon gamma receptor 2	1.01703	1.06209	5.85991
Anml	13596-3	O00194	Ras-related protein Rab-27B	1.01703	1.06357	5.05524
Anml	12355-223	Q96E11	Ribosome-recycling factor, mitochondrial	1.01702	1.02412	9.81861
Anml	16320-139	Q9NPF0	CD320 antigen	1.017	1.02608	16.8355
Anml	5124-69	Q9UMF0	Intercellular adhesion molecule 5	1.01693	1.04406	8.28028
Anml	6210-100	P01569	Interferon alpha-5	1.01689	1.04118	7.01138
Anml	5250-53	P12268	Inosine-5'-monophosphate dehydrogenase 2	1.01687	1.03171	8.32706
Anml	10924-258	Q8WUJ1	Neuferricin	1.01686	1.0431	7.69192
Anml	19166-15	P39019	40S ribosomal protein S19	1.01681	1.04962	21.3551
Anml	9187-2	P05114	Non-histone chromosomal protein HMG-14	1.0167	1.06451	8.68906
Anml	16760-2	Q9NPH9	Interleukin-26	1.01666	1.06433	8.2945
Anml	12831-21	Q96BS2	Calcineurin B homologous protein 3	1.01666	1.05024	8.062
Anml	8268-98	Q9Y663	Heparan sulfate glucosamine 3-O-sulfotransferase 3A1	1.01664	1.04887	11.9475
Anml	19132-1	Q5T653	39S ribosomal protein L2, mitochondrial	1.01664	1.05457	6.68361
Anml	3091-70	O14965	Aurora kinase A	1.01659	1.05131	5.85526
Anml	10442-1	Q8WZ59	Transmembrane protein 190	1.01656	1.05784	7.94223
Anml	16758-96	P51858	Hepatoma-derived growth factor	1.01655	1.06273	10.9175
Anml	4923-79	P03971	Muellerian-inhibiting factor	1.01652	1.05771	6.78024
Anml	15388-24	P08637	Low affinity immunoglobulin gamma Fc region receptor III-A	1.0165	1.03442	9.86661
Anml	7967-38	A6NI47	Putative POTE ankyrin domain family member M	1.0165	1.05635	6.54178
Anml	11490-42	P11441	Ubiquitin-like protein 4A	1.01649	1.03307	16.2325
Anml	13441-30	Q155Q3	Dixin	1.01649	1.03981	4.8766
Anml	2190-55	P03951	Coagulation Factor XI	1.01646	1.07366	10.6514
Anml	11396-39	Q9UI46	Dynein intermediate chain 1, axonemal	1.01645	1.05191	6.89659
Anml	12716-3	Q9Y473	Zinc finger protein 175	1.01645	1.05265	5.39994
Anml	8887-21	Q9Y266	Nuclear migration protein nudC	1.01641	1.02289	18.4231
Anml	13612-7	O60759	Cytohesin-interacting protein	1.01639	1.05469	5.25224
Anml	5740-17	Q9Y6N7	Roundabout homolog 1	1.01636	1.04027	10.0468
Anml	9221-6	Q6GPH6	Inositol 1,4,5-trisphosphate receptor-interacting protein-like 1	1.01636	1.04998	11.7932
Anml	5464-52	P62993	Growth factor receptor-bound protein 2	1.01632	1.04989	21.518
Anml	15607-56	P30613	Pyruvate kinase PKLR	1.01627	1.01495	20.7904
Anml	8681-93	O15173	Membrane-associated progesterone receptor component 2	1.01625	1.04329	8.95862
Anml	13529-39	Q9ULW6	Nucleosome assembly protein 1-like 2	1.01624	1.04575	6.27748
Anml	14645-253	O15217	Glutathione S-transferase A4	1.01623	1.06412	8.65645
Anml	7737-76	P18564	Integrin beta-6	1.01623	1.03896	4.23855
Anml	18316-75	Q9UH03	Neuronal-specific septin-3	1.01619	1.0409	4.39393
Anml	5689-1	Q30KQ8	Beta-defensin 112	1.01615	1.06406	14.0453
Anml	2876-74	P11387	DNA topoisomerase 1	1.01614	1.00983	7.8718
Anml	2985-35	P09341	Growth-regulated alpha protein	1.01613	1.0401	15.0865
Anml	7020-13	Q9GZS9	Carbohydrate sulfotransferase 5	1.01612	1.05499	6.15802
Anml	13025-4	Q8WU20	Fibroblast growth factor receptor substrate 2	1.01611	1.04364	3.54473
Anml	12620-3	Q9NVA2	Septin-11	1.01611	1.048	11.6155
Anml	4829-43	P31947	14-3-3 protein sigma	1.01607	1.04225	11.9338
Anml	10078-5	O95817	BAG family molecular chaperone regulator 3	1.01607	1.04489	5.84637
Anml	8053-16	Q8TBM8	DnaJ homolog subfamily B member 14	1.01606	1.05406	5.33721
Anml	8070-88	P78352	Disks large homolog 4	1.01603	1.07626	15.7541
Anml	10949-59	P05387	60S acidic ribosomal protein P2	1.01602	1.0512	5.41722
Anml	17822-57	Q96A58	Ras-related and estrogen-regulated growth inhibitor	1.01601	1.06414	6.12435
Anml	12940-35	P43353	Aldehyde dehydrogenase family 3 member B1	1.01595	1.04156	4.59492
Anml	14587-16	O95390	Growth/differentiation factor 11	1.0159	1.02163	8.77108
Anml	13573-5	O15145	Actin-related protein 2/3 complex subunit 3	1.01589	1.03365	20.1521
Anml	18396-10	Q08117	Amino-terminal enhancer of split	1.01581	1.04545	4.98548
Anml	16900-29	Q8NFP4	MAM domain-containing glycosylphosphatidylinositol anchor protein 1	1.0158	1.04004	8.74654
Anml	9963-19	Q9UN67	Protocadherin beta-10	1.01579	1.0613	5.97814
Anml	2816-50	P50895	Basal Cell Adhesion Molecule	1.01578	1.04265	6.60383
Anml	13967-14	Q16881	Thioredoxin reductase 1, cytoplasmic	1.01578	1.02774	14.4803
Anml	17432-25	P27144	Adenylate kinase 4, mitochondrial	1.01578	1.06169	7.99157
Anml	5487-7	Q9NQ25	SLAM family member 7	1.01572	1.05677	7.81236
Anml	15492-1	Q9NZV1	Cysteine-rich motor neuron 1 protein	1.01567	1.05137	6.69657
Anml	2950-57	P22692	Insulin-like growth factor-binding protein 4	1.01566	1.06508	10.7007
Anml	17696-1	Q86XR7	TIR domain-containing adapter molecule 2	1.01566	1.04587	5.06835
Anml	12516-13	Q15561	Transcriptional enhancer factor TEF-3	1.01565	1.05767	4.57862
Anml	10015-119	Q13303	Voltage-gated potassium channel subunit beta-2	1.01563	1.05188	4.79087
Anml	3314-74	P56159	GDNF family receptor alpha-1	1.01561	1.03684	9.62591
Anml	12497-29	Q9BRJ7	Tudor-interacting repair regulator protein	1.01559	1.05887	15.8043
Anml	12391-27	Q9H5P4	PDZ domain-containing protein 7	1.01557	1.04895	10.2581
Anml	15318-75	P60903	Protein S100-A10	1.01557	1.05625	7.38516
Anml	15544-25	Q9P0G3	Kallikrein-14	1.01556	1.02858	11.7252
Anml	5109-24	Q92823	Neuronal cell adhesion molecule	1.01554	1.04815	8.67754
Anml	3290-50	Q6YHK3	CD109 antigen	1.01552	1.05256	7.22623
Anml	9255-5	Q9P0M4	Interleukin-17C	1.01551	1.04892	4.86971
Anml	2742-68	Q9Y286	Sialic acid-binding Ig-like lectin 7	1.01547	1.04899	7.74334
Anml	2620-4	P40189	Interleukin-6 receptor subunit beta	1.01546	1.05657	7.96006
Anml	19175-18	P49006	MARCKS-related protein	1.01543	1.05721	9.15211
Anml	6507-16	O15394	Neural cell adhesion molecule 2	1.01541	1.04286	9.46898
Anml	10616-67	Q9NZ53	Podocalyxin-like protein 2	1.01539	1.03988	9.85017
Anml	13972-4	Q9BPX1	17-beta-hydroxysteroid dehydrogenase 14	1.01538	1.05892	6.16871
Anml	3195-50	P22749	Granulysin	1.01537	1.03792	8.57071
Anml	14670-1	P12757	Ski-like protein	1.01535	1.04479	9.93615
Anml	9981-18	A2RU67	Protein FAM234B	1.01534	1.04186	5.76642
Anml	7981-230	Q96L58	Beta-1,3-galactosyltransferase 6	1.01531	1.03949	3.86564
Anml	15390-3	P22466	Galanin	1.0153	1.07364	7.36682
Anml	8889-5	Q9ULG6	Cell cycle progression protein 1	1.01526	1.04315	5.4405
Anml	6351-55	P40259	B-cell antigen receptor complex-associated protein beta chain	1.01525	1.06452	5.26212
Anml	7167-102	Q9P0L0	Vesicle-associated membrane protein-associated protein A	1.01525	1.04794	24.9674
Anml	16307-22	Q6UXZ4	Netrin receptor UNC5D	1.01521	1.02769	10.2348
Anml	7218-87	P14415	Sodium/potassium-transporting ATPase subunit beta-2	1.01519	1.04232	9.17023
Anml	4163-5	P0C0S5	Histone H2A.z	1.01516	1.04122	7.15338
Anml	12730-3	O14777	Kinetochore protein NDC80 homolog	1.01515	1.06138	5.46488
Anml	3806-55	P54756	Ephrin type-A receptor 5	1.01515	1.03643	7.85719
Anml	9380-2	Q9BX93	Group XIIB secretory phospholipase A2-like protein	1.01512	1.06305	11.3174
Anml	17435-43	P13804	Electron transfer flavoprotein subunit alpha, mitochondrial	1.0151	1.05653	6.68401
Anml	11683-19	Q9NZ52	ADP-ribosylation factor-binding protein GGA3	1.01505	1.04301	30.3269
Anml	6415-90	P22792	Carboxypeptidase N subunit 2	1.01503	1.07593	7.05413
Anml	7194-36	Q9Y639	Neuroplastin	1.015	1.05543	14.0156
Anml	15584-9	P36980	Complement factor H-related protein 2	1.01498	1.09197	6.78134
Anml	13268-45	P41221	Protein Wnt-5a	1.01498	1.04431	14.0002
Anml	13700-10	P07355	Annexin A2	1.01497	1.05702	10.5825
Anml	5739-75	P60985	Keratinocyte differentiation-associated protein	1.01495	1.06194	6.69119
Anml	16872-248	O43708	Maleylacetoacetate isomerase	1.01494	1.04992	13.4635
Anml	12533-135	Q99418	Cytohesin-2	1.01484	1.03915	4.13984
Anml	3412-7	P10415	Apoptosis regulator Bcl-2	1.01478	1.0284	10.1807
Anml	11207-3	P21757	Macrophage scavenger receptor types I and II	1.01472	1.05884	3.82391
Anml	15295-81	P01344	Insulin-like growth factor II	1.01472	1.0312	30.151
Anml	15523-9	P13716	Delta-aminolevulinic acid dehydratase	1.01466	1.05986	21.5737
Anml	13645-14	Q92620	Pre-mRNA-splicing factor ATP-dependent RNA helicase PRP16	1.01465	1.05326	6.3408
Anml	11313-100	P61457	Pterin-4-alpha-carbinolamine dehydratase	1.0146	1.06122	12.3518
Anml	13613-23	Q9Y6K8	Adenylate kinase isoenzyme 5	1.0146	1.03634	10.0731
Anml	16324-38	Q15399	Toll-like receptor 1	1.01453	1.04608	6.90656
Anml	4886-3	P80098	C-C motif chemokine 7	1.01448	1.05546	6.39422
Anml	12494-99	P60520	Gamma-aminobutyric acid receptor-associated protein-like 2	1.01446	1.03693	15.6444
Anml	11395-5	Q14289	Protein-tyrosine kinase 2-beta	1.01444	1.03587	18.2342
Anml	2278-61	P16035	Metalloproteinase inhibitor 2	1.01444	1.03513	11.4681
Anml	3809-1	P22607	Fibroblast growth factor receptor 3	1.01443	1.02779	4.78516
Anml	15367-38	Q8TDL5	BPI fold-containing family B member 1	1.01441	1.06811	20.4012
Anml	3332-57	Q6ZVN8	Hemojuvelin	1.01439	1.07236	7.56709
Anml	8447-11	Q9UBU3	Appetite-regulating hormone	1.01439	1.04817	5.78249
Anml	16293-1	P01286	Somatoliberin	1.01438	1.0554	5.96633
Anml	5000-52	Q08380	Galectin-3-binding protein	1.01437	1.04089	11.4366
Anml	16308-14	Q7Z6A9	B- and T-lymphocyte attenuator	1.01437	1.05465	9.52941
Anml	10076-1	O00189	AP-4 complex subunit mu-1	1.01437	1.07274	7.22662
Anml	8019-73	Q9NZ72	Stathmin-3	1.01436	1.04861	8.22446
Anml	11204-80	P78310	Coxsackievirus and adenovirus receptor	1.01434	1.03397	7.08533
Anml	16825-20	P54252	Ataxin-3	1.01433	1.02291	16.0192
Anml	17366-6	Q96GG9	DCN1-like protein 1	1.01433	1.05819	9.05642
Anml	15306-20	P01591	Immunoglobulin J chain	1.01432	1.03922	4.13318
Anml	12976-49	O60504	Vinexin b	1.01429	1.04958	5.93347
Anml	8853-2	Q9UMR7	C-type lectin domain family 4 member A	1.01421	1.04258	4.55716
Anml	17814-8	O95861	3'(2'),5'-bisphosphate nucleotidase 1	1.01418	1.0407	10.4006
Anml	10809-14	Q12918	Killer cell lectin-like receptor subfamily B member 1	1.01418	1.05354	7.44323
Anml	13484-69	P02452	Collagen alpha-1(I) chain	1.01408	1.05185	3.61166
Anml	10900-272	Q93045	Stathmin-2	1.01404	1.06005	10.7199
Anml	12698-72	O00629	Importin subunit alpha-3	1.01393	1.04796	6.17536
Anml	3132-1	P49767	Vascular endothelial growth factor C	1.01392	1.0391	6.37054
Anml	2819-23	P33151	Cadherin-5	1.0139	1.04225	8.20762
Anml	8633-18	Q8TEB7	E3 ubiquitin-protein ligase RNF128	1.01389	1.04576	4.88343
Anml	18158-45	Q14790	Caspase-8	1.01388	1.03398	6.07134
Anml	4499-21	P04085	Platelet-derived growth factor subunit A	1.01386	1.0166	24.468
Anml	11135-5	Q7Z7F7	39S ribosomal protein L55, mitochondrial	1.01385	1.02336	32.6114
Anml	13491-40	O43924	Retinal rod rhodopsin-sensitive cGMP 3',5'-cyclic phosphodiesterase subunit delta	1.01384	1.04423	7.30643
Anml	2979-8	P42830	C-X-C motif chemokine 5	1.01377	1.05454	4.99792
Anml	17475-18	Q96KB5	Lymphokine-activated killer T-cell-originated protein kinase	1.01375	1.04567	5.45138
Anml	3805-16	Q9NQ30	Endothelial cell-specific molecule 1	1.01369	1.02902	13.3674
Anml	13979-3	Q8TE54	Anion exchange transporter	1.01363	1.03688	8.02716
Anml	2500-2	Q9Y264	Angiopoietin-4	1.01357	1.0517	9.75397
Anml	3378-49	P49862	Kallikrein-7	1.01357	1.02277	12.4532
Anml	2913-1	P55773	C-C motif chemokine 23	1.01354	1.03479	17.9105
Anml	9392-43	Q9UM21	Alpha-1,3-mannosyl-glycoprotein 4-beta-N-acetylglucosaminyltransferase A	1.01353	1.04212	8.89512
Anml	13438-115	Q9H2X0	Chordin	1.01353	1.0488	7.84372
Anml	12479-50	P31321	cAMP-dependent protein kinase type I-beta regulatory subunit	1.01351	1.04238	12.1322
Anml	12563-2	O95379	Tumor necrosis factor alpha-induced protein 8	1.01345	1.02926	18.859
Anml	10852-114	O14979	Heterogeneous nuclear ribonucleoprotein D-like	1.01343	1.00482	25.5481
Anml	9339-204	P26885	Peptidyl-prolyl cis-trans isomerase FKBP2	1.01337	1.04938	16.7085
Anml	15495-9	P41439	Folate receptor gamma	1.01332	1.04914	6.9585
Anml	10056-5	Q08050	Forkhead box protein M1	1.01331	1.04282	19.0133
Anml	11459-81	P55199	RNA polymerase II elongation factor ELL	1.01326	1.02764	5.31702
Anml	14192-31	Q8N4E4	Phosducin-like protein 2	1.01325	1.05676	6.63112
Anml	9870-17	P23381	Tryptophan--tRNA ligase, cytoplasmic	1.01322	1.04131	12.7754
Anml	4910-21	P04054	Phospholipase A2	1.01322	1.03839	12.0762
Anml	19143-38	Q6BCY4	NADH-cytochrome b5 reductase 2	1.0132	1.04481	9.55206
Anml	5036-50	P98066	Tumor necrosis factor-inducible gene 6 protein	1.01318	1.04861	12.7204
Anml	9585-80	Q9H6B4	CXADR-like membrane protein	1.01314	1.03686	3.85072
Anml	9061-3	O15013	Rho guanine nucleotide exchange factor 10	1.01313	1.04975	6.67873
Anml	16754-40	O14936	Peripheral plasma membrane protein CASK	1.01312	1.04859	5.99542
Anml	10816-150	Q9UKJ1	Paired immunoglobulin-like type 2 receptor alpha isoform FDF03-M14	1.01311	1.05814	10.2696
Anml	15475-4	P55058	Phospholipid transfer protein	1.01307	1.0397	8.1917
Anml	15594-47	Q92743	Serine protease HTRA1	1.01303	1.0488	8.89955
Anml	18386-36	P35754	Glutaredoxin-1	1.01303	1.04446	9.30707
Anml	10569-28	P55001	Microfibrillar-associated protein 2	1.01302	1.04556	6.00781
Anml	13941-82	O95363	Phenylalanine--tRNA ligase, mitochondrial	1.01299	1.02341	5.82393
Anml	9800-20	O95169	NADH dehydrogenase [ubiquinone] 1 beta subcomplex subunit 8, mitochondrial	1.01298	1.05782	4.46561
Anml	8891-7	Q9H3G5	Probable serine carboxypeptidase CPVL	1.01295	1.03955	8.08517
Anml	5133-17	P37173	TGF-beta receptor type-2	1.01293	1.06267	5.86681
Anml	9197-4	O00182	Galectin-9	1.01293	1.05014	8.21671
Anml	3587-53	O95393	Bone morphogenetic protein 10	1.01292	1.04564	8.1564
Anml	15530-33	P54760	Ephrin type-B receptor 4	1.01282	1.05775	8.33175
Anml	8039-41	Q8N128	Protein FAM177A1	1.01277	1.07294	7.09067
Anml	9532-5	Q9NX94	WW domain binding protein 1-like	1.01277	1.05251	6.66418
Anml	9925-56	Q96GP6	Scavenger receptor class F member 2	1.01274	1.03975	5.59625
Anml	8922-4	Q9ULS5	Transmembrane and coiled-coil domains protein 3	1.01274	1.07693	12.9373
Anml	12401-3	Q96FJ0	AMSH-like protease	1.01274	1.04395	5.57448
Anml	7918-114	P04745	Alpha-amylase 1	1.01272	1.05989	13.2369
Anml	10621-26	Q569H4	Protein Largen	1.01271	1.03084	12.6972
Anml	3305-6	Q9NR61	Delta-like protein 4	1.01268	1.01974	8.40756
Anml	11129-66	O95972	Bone morphogenetic protein 15	1.01267	1.05743	6.45412
Anml	19233-75	O00244	Copper transport protein ATOX1	1.01266	1.09084	11.8682
Anml	6354-13	Q6MZM0	Hephaestin-like protein 1	1.01264	1.05184	5.76109
Anml	18905-5	P08779	Keratin, type I cytoskeletal 16	1.01263	1.05202	7.2789
Anml	12445-50	Q96NW4	Ankyrin repeat domain-containing protein 27	1.01261	1.05678	5.00457
Anml	18317-111	O76080	AN1-type zinc finger protein 5	1.01257	1.03316	6.14875
Anml	12774-12	O60741	Potassium/sodium hyperpolarization-activated cyclic nucleotide-gated channel 1	1.01257	1.03554	5.96152
Anml	4763-31	P43652	Afamin	1.01254	1.05461	7.2157
Anml	7779-86	Q9NPF2	Carbohydrate sulfotransferase 11	1.01249	1.05374	10.153
Anml	11128-29	Q8N3T6	Transmembrane protein 132C	1.01248	1.05879	7.291
Anml	12960-9	P35557	Glucokinase	1.01248	1.04146	8.58161
Anml	13124-20	Q6UXK2	Immunoglobulin superfamily containing leucine-rich repeat protein 2	1.01247	1.04071	7.58466
Anml	6458-6	P04843	Dolichyl-diphosphooligosaccharide--protein glycosyltransferase subunit 1	1.01246	1.05432	11.1648
Anml	2625-53	P07900	Hsp90alpha	1.01245	1.02917	25.7031
Anml	8767-44	P42892	Endothelin-converting enzyme 1	1.01242	1.04156	7.49391
Anml	17511-10	P78346	Ribonuclease P protein subunit p30	1.0124	1.04962	7.2622
Anml	5671-1	P17538	Chymotrypsinogen B	1.01238	1.03803	19.0527
Anml	18285-6	Q8NHG7	Small VCP/p97-interacting protein	1.01232	1.03882	6.158
Anml	6580-29	P20742	Pregnancy zone protein	1.01228	1.02743	12.1108
Anml	10981-56	P56975	Pro-neuregulin-3, membrane-bound isoform	1.01228	1.02315	6.09783
Anml	19338-3	Q8WZA0	Protein LZIC	1.01228	1.03351	7.27417
Anml	9037-1	Q9P2W9	Syntaxin-18	1.01225	1.05895	5.84871
Anml	13114-50	P51884	Lumican	1.01221	1.05441	8.93103
Anml	9215-117	Q9UHP3	Ubiquitin carboxyl-terminal hydrolase 25	1.01219	1.05259	6.43904
Anml	11989-35	Q8N766	ER membrane protein complex subunit 1	1.01219	1.04678	4.84444
Anml	13525-17	Q8TDN1	Potassium voltage-gated channel subfamily G member 4	1.01213	1.03427	7.46643
Anml	3320-49	Q16270	Insulin-like growth factor-binding protein 7	1.01212	1.01991	10.2226
Anml	7968-15	O95727	Cytotoxic and regulatory T-cell molecule	1.0121	1.02093	9.54334
Anml	9578-263	A6NHS7	MANSC domain-containing protein 4	1.0121	1.0424	6.78508
Anml	15471-29	P54317	Pancreatic lipase-related protein 2	1.0121	1.04938	11.0306
Anml	2705-5	O15444	C-C motif chemokine 25	1.01209	1.02862	11.3842
Anml	4567-82	O60880	SH2 domain-containing protein 1A	1.01209	1.04629	7.92936
Anml	5223-59	Q14397	Glucokinase regulatory protein	1.01208	1.05543	4.27038
Anml	12878-60	Q9BXB4	Oxysterol-binding protein-related protein 11	1.01204	1.05009	9.24943
Anml	11214-40	Q9UBS3	DnaJ homolog subfamily B member 9	1.01203	1.06949	10.6643
Anml	17817-22	Q9NX09	DNA damage-inducible transcript 4 protein	1.01202	1.04895	5.18571
Anml	13133-73	Q8N2S1	Latent-transforming growth factor beta-binding protein 4	1.012	1.04246	9.43188
Anml	4132-27	P19883	Follistatin	1.01197	1.03422	5.32427
Anml	6545-58	P04156	Major prion protein	1.01194	1.05217	4.48202
Anml	12756-3	Q9BYV9	Transcription regulator protein BACH2	1.01185	1.04844	6.07459
Anml	10058-1	P54725	UV excision repair protein RAD23 homolog A	1.01183	1.04662	11.5431
Anml	11570-94	Q9UHQ4	B-cell receptor-associated protein 29	1.01182	1.03679	5.88885
Anml	7932-23	Q8NBV8	Synaptotagmin-8	1.01178	1.04515	5.7168
Anml	5486-73	P13598	Intercellular adhesion molecule 2	1.01177	1.03254	7.29251
Anml	8327-26	Q9H4A9	Dipeptidase 2	1.01176	1.02532	7.48958
Anml	9196-8	P47929	Galectin-7	1.01174	1.05457	10.131
Anml	7009-8	P21854	B-cell differentiation antigen CD72	1.01174	1.04428	8.16722
Anml	18268-5	Q6NT46	G antigen 2A	1.01169	1.03749	6.65142
Anml	16288-17	P54764	Ephrin type-A receptor 4	1.01168	1.03986	7.22769
Anml	8074-32	Q9BUB7	Transmembrane protein 70, mitochondrial	1.01168	1.04632	7.28364
Anml	3166-92	P20138	Myeloid cell surface antigen CD33	1.01168	1.03702	9.32967
Anml	9097-5	Q6UXG2	UPF0577 protein KIAA1324	1.01167	1.03896	5.313
Anml	16922-53	Q9ULL4	Plexin-B3	1.01165	1.0465	5.45135
Anml	2633-52	P78552	Interleukin-13 receptor subunit alpha-1	1.01164	1.03729	11.2546
Anml	5885-55	Q15056	Eukaryotic translation initiation factor 4H	1.01163	1.0263	31.3928
Anml	3232-28	P13686	Tartrate-resistant acid phosphatase type 5	1.0116	1.0625	10.5524
Anml	3004-67	Q9BQ51	Programmed cell death 1 ligand 2	1.0116	1.04737	7.91636
Anml	12651-21	Q15119	[Pyruvate dehydrogenase (acetyl-transferring)] kinase isozyme 2, mitochondrial	1.01159	1.04709	3.65865
Anml	6586-19	O75078	Disintegrin and metalloproteinase domain-containing protein 11	1.01159	1.05795	9.57028
Anml	9125-23	P48740	Mannan-binding lectin serine protease 1	1.01157	1.03257	4.60544
Anml	19125-26	P13861	cAMP-dependent protein kinase type II-alpha regulatory subunit	1.01157	1.05936	5.32179
Anml	18190-15	P57730	Caspase recruitment domain-containing protein 18	1.01156	1.04261	8.01415
Anml	8089-173	P22736	Nuclear receptor subfamily 4 group A member 1	1.01153	1.0492	3.30369
Anml	11556-19	Q8N6T3	ADP-ribosylation factor GTPase-activating protein 1	1.01153	1.05758	10.2172
Anml	2192-63	Q9Y4X3	C-C motif chemokine 27	1.01152	1.06181	5.43384
Anml	8841-65	Q8IUL8	Cartilage intermediate layer protein 2	1.01148	1.03237	13.3023
Anml	8569-147	Q9NVJ2	ADP-ribosylation factor-like protein 8B	1.01147	1.03912	5.18041
Anml	6494-60	Q96QH8	Sperm acrosome-associated protein 5	1.01143	1.04444	4.43037
Anml	8959-61	P78536	Disintegrin and metalloproteinase domain-containing protein 17	1.01142	1.04088	4.26561
Anml	18290-6	P13928	Annexin A8	1.01141	1.03276	5.99607
Anml	4997-19	P38919	Eukaryotic initiation factor 4A-III	1.0114	1.04313	5.87899
Anml	7765-15	O43736	Integral membrane protein 2A	1.01139	1.05137	8.14083
Anml	11167-6	Q13613	Myotubularin-related protein 1	1.01139	1.03729	6.96087
Anml	2580-83	P05164	Myeloperoxidase	1.01137	1.03326	11.6092
Anml	11654-77	Q8IZ57	Neurensin-1	1.01135	1.05323	6.35583
Anml	5105-2	Q9BZR6	Reticulon-4 receptor	1.01134	1.02593	7.92995
Anml	8288-27	P02749	Beta-2-glycoprotein 1	1.01134	1.0261	8.05108
Anml	17150-8	P61604	10 kDa heat shock protein, mitochondrial	1.01131	1.03379	33.0007
Anml	8343-224	Q9BWT3	Poly(A) polymerase gamma	1.01127	1.05033	10.5052
Anml	11441-11	P06737	Glycogen phosphorylase, liver form	1.01122	1.01683	26.2832
Anml	5716-49	Q6PB30	Putative chondrosarcoma-associated gene 1 protein	1.01122	1.05874	4.9374
Anml	19558-10	O75096	Low-density lipoprotein receptor-related protein 4	1.01119	1.04217	10.3165
Anml	13632-10	Q15942	Zyxin	1.01119	1.02924	22.6052
Anml	16773-29	Q8IX30	Signal peptide, CUB and EGF-like domain-containing protein 3	1.01118	1.02652	11.3156
Anml	16858-384	Q96D15	Reticulocalbin-3	1.01117	1.04575	6.37927
Anml	9524-46	Q6ZUB0	Putative spermatogenesis-associated protein 31D4	1.01116	1.03626	4.16634
Anml	12423-38	Q9NQ94	APOBEC1 complementation factor	1.01116	1.03205	6.94217
Anml	10006-25	P19419	ETS domain-containing protein Elk-1	1.01115	1.05744	6.87332
Anml	2514-65	Q15768	Ephrin-B3	1.01113	1.04982	6.79738
Anml	5017-19	P30044	Peroxiredoxin-5, mitochondrial	1.01112	1.04707	3.28012
Anml	14711-27	Q15828	Cystatin-M	1.01112	1.05188	10.4322
Anml	4284-18	Q14498	RNA-binding protein 39	1.0111	1.04253	8.46271
Anml	16845-15	O95297	Myelin protein zero-like protein 1	1.01104	1.04028	5.87493
Anml	10693-43	A4D1S0	Killer cell lectin-like receptor subfamily G member 2	1.01103	1.05884	8.66981
Anml	10835-25	Q9UNA3	Alpha-1,4-N-acetylglucosaminyltransferase	1.01103	1.05979	11.4239
Anml	14205-6	Q96MH2	Protein HEXIM2	1.011	1.0362	9.44981
Anml	13605-16	Q9UJ72	Annexin A10	1.01097	1.06029	9.5128
Anml	4127-75	P13671	Complement component C6	1.01093	1.0413	6.40577
Anml	12433-8	Q969Q4	ADP-ribosylation factor-like protein 11	1.01093	1.02168	9.89352
Anml	18831-6	Q96JA1	Leucine-rich repeats and immunoglobulin-like domains protein 1	1.01086	1.04186	9.24718
Anml	13123-3	Q9NZU0	Leucine-rich repeat transmembrane protein FLRT3	1.01082	1.05552	9.3587
Anml	13479-8	A8MVW0	Protein FAM171A2	1.01078	1.04484	3.40477
Anml	4913-78	O15467	C-C motif chemokine 16	1.01078	1.0166	9.06137
Anml	2788-55	P08254	Stromelysin-1	1.01077	1.07074	9.17361
Anml	6495-14	P05305	Endothelin-1	1.01074	1.04585	5.67057
Anml	18304-19	Q9P287	BRCA2 and CDKN1A-interacting protein	1.01074	1.03634	5.98269
Anml	9482-110	Q9BW91	ADP-ribose pyrophosphatase, mitochondrial	1.01071	1.04292	7.62258
Anml	2843-13	O43291	Kunitz-type protease inhibitor 2	1.01071	1.05194	11.4756
Anml	8021-59	Q6P1L8	39S ribosomal protein L14, mitochondrial	1.01067	1.02821	12.7374
Anml	8038-41	Q15738	Sterol-4-alpha-carboxylate 3-dehydrogenase, decarboxylating	1.01064	1.03098	7.05376
Anml	12531-5	B6SEH8	Endogenous retrovirus group V member 1 Env polyprotein	1.01064	1.03075	7.49105
[truncated: 2,806 more rows]

## Sheet: 8
Supplemental Table 8
Correlations of Fold Change and P-values of Proteins in Non-survivors
		p-value (rho)		Fold change in non-survivors (rho)
	Data format	Raw	Median normalized	Raw	Median normalized
	Raw	--	--	--	--
	Median normalized	0.52	--	0.99	--
	ANML	0.6	0.86	0.93	0.97
	Limma method was used to analyze fold change in 14 CERES participants who died vs. 26 who survived over median 2.5 years of follow-up. The p-value and effect size for each fold change, without multivariable adjustment, were examined among three data formats: raw, median nomalized, and ANML formats. Spearman rho are shown for p-values and fold change, p<0.00001 for all.

## Sheet: 9
Supplemental Table 9
Fold Change (FC) in Protein Level in Non-Survivors Compared to Survivors Using Raw Data
Protein	Unadjusted				Adjusted
	FC	95% CI	p-value	q-value	FC	95% CI	p-value	q-value
	Proteins with largest FC
SVEP1 307	2.27	(1.75, 2.94)	1.05x10-7	0.00027	1.54	(1.15, 2.05)	4.88x10-3	0.86
Keratocan 224	1.56	(1.84, 1.33)	1.64x10-6	0.0013	1.56	(1.26, 1.93)	1.30x10-4	0.69
Alpha 2 macroglobulin (3104)	1.47	(1.24, 1.75)	4.99x10-5	0.011	1.49	(1.19, 1.85)	8.68x10-4	0.86
Thrombospondin 2 (2965)	2.02	(1.45, 2.83)	0.00012	0.011	1.72	(1.12, 2.63)	1.39x10-2	0.86
Insulin-like growth factor-binding protein 7 (2953)	1.42	(1.20, 1.68)	0.00013	0.011	1.4	(1.12, 1.76)	4.57x10-3	0.86
Macrophage scavenger receptor types I and II (1681)	1.53	(1.24, 1.89)	0.0002	0.011	1.38	(1.04, 1.84)	2.60x10-2	0.86
Fibulin 5 (1710)	1.39	(1.18, 1.64)	0.00023	0.011	1.29	(1.06, 1.60)	1.50x10-2	0.86
CD166 antigen (3607)	1.31	(1.14, 1.52)	0.00047	0.011	1.3	(1.07, 1.58)	8.81x10-3	0.86
Serine protease HTRA1 (1715)	1.4	(1.17, 1.69)	0.00055	0.012	1.3	(1.02, 1.66)	3.33x10-2	0.86
Adenosine deaminase CECR1	1.8	(1.31, 2.49)	0.00063	0.012	1.47	(0.97, 2.24)	7.11x10-2	0.87
3810
	Proteins with smallest FC
IGF-1 (2807)	0.56	(0.45, 0.69)	1.98x10-6	0.0013	0.86	(0.52, 0.85)	1.89x10-3	0.86
Insulin-like growth factor binding protein 5 (2579)	0.55	(0.44, 0.69)	3.32x10-6	0.0017	0.69	(0.52, 0.90)	8.72x10-3	0.86
LanC-like protein 1 (1368)	0.51	(0.39, 0.66)	5.63x10-6	0.0024	0.62	(0.44, 0.87)	7.78x10-3	0.86
Aflatoxin B1 aldehyde reductase member 2 (3224)	0.6	(0.48, 0.75)	2.61x10-5	0.009	0.67	(0.51, 0.89)	6.30x10-3	0.86
Insulin-like growth factor-binding protein complex acid labile subunit (4029)	0.48	(0.35, 0.66)	2.79x10-5	0.009	0.7	(0.50, 0.99)	4.33x10-2	0.86
Kit ligand (5029)	0.7	(0.59, 0.81)	3.46x10-5	0.01	0.76	(0.62, 0.94)	1.16x10-2	0.86
Sphingosine kinase 1 (3253)	0.56	(0.43, 0.72)	5.03x10-5	0.011	0.61	(0.44, 0.86)	6.35x10-3	0.86
Alcohol dehydrogenase 6 (2160)	0.62	(0.49, 0.77)	5.84x10-6	0.011	0.68	(0.52, 0.89)	7.20x10-3	0.86
Serine/threonine-protein kinase (3141	0.5	(0.36, 0.69)	6.54x10-5	0.011	0.58	(0.38, 0.89)	1.48x10-2	0.86
Alcohol dehydrogenase class-3 (454)	0.64	(0.52, 0.79)	8.53x10-5	0.011	0.7	(0.54, 0.91)	8.16x10-3	0.86
Limma method was used to analyze fold change in 14 CERES participants who died vs. 26 who survived over median 2.5 years of follow-up. From among the proteins with FC significant at FDR<0.05, we chose the 10 largest and 10 smallest fold change for proteins measured with SomaScan. Adjusted model includes age, history of stroke, systolic blood pressure, albumin, phosphorus, dialysis modality. Bold …
IGF: insulin growth factor. SVEP1: Sushi, von Willebrand factor type A, EGF and pentraxin domain-containing protein 1.

[truncated: 1 more sheets: 10]
